# Supplementary material for: Improving microRNA target prediction with gene expression profiles
Source: BMC Genomics. 2016 May 17;17:364. doi: 10.1186/s12864-016-2695-1 (PMC4869178; doi:10.1186/s12864-016-2695-1)
Supplement: Supplementary file 2 — Gene Ontology enrichment results for miR-29 TargetExpress predictions using brain or heart expression profiles. (XLSX 346 kb) [file 12864_2016_2695_MOESM2_ESM.xlsx]

## Sheet: Hoja1
GO	brain.prediction.hsa.miR.29a	brain.prediction.random.hsa.miR.29a	Total_context_score.hsa.miR.29a	miTG.hsa.miR.29a	heart.prediction.random.hsa.miR.29a	heart.prediction.hsa.miR.29a	Description	GenesInGO
GO:0007270	0.4277	0.08146	0.00751	0.0841	0.06578	2.45e-05	neuron-neuron synaptic transmission	31
GO:0035249	0.08816	0.04331	0.01891	0.01677	0.08538	1.191e-05	synaptic transmission, glutamatergic	17
GO:0050804	0.4627	0.1143	2.722e-05	0.1841	0.01181	6.356e-05	regulation of synaptic transmission	56
GO:0051962	0.03572	0.06022	0.1174	0.2096	0.06681	5.524e-06	positive regulation of nervous system development	85
GO:0030534	0.1632	0.146	0.02246	0.3789	0.1913	0.0001606	adult behavior	36
GO:0050769	0.02079	0.03343	0.08119	0.169	0.04397	2.109e-05	positive regulation of neurogenesis	74
GO:0006836	1.141	0.02745	0.003047	0.104	0.02772	0.002028	neurotransmitter transport	34
GO:0060359	0.2667	0.6593	0.07797	0.9446	0.03437	0.0004793	response to ammonium ion	12
GO:0051966	0.3722	0.145	0.02887	0.04747	0.1336	0.0007383	regulation of synaptic transmission, glutamatergic	12
GO:0045685	0.501	0.0887	0.1186	0.7764	0.04564	0.001132	regulation of glial cell differentiation	13
GO:0051588	0.7555	0.1792	0.03658	0.04727	0.2307	0.002036	regulation of neurotransmitter transport	12
GO:0010975	0.5947	0.05576	0.004786	0.785	0.04102	0.001722	regulation of neuron projection development	74
GO:0016079	0.6345	0.1633	0.002239	0.2333	0.05569	0.001922	synaptic vesicle exocytosis	20
GO:0031344	0.4375	0.06598	0.00274	0.7874	0.06543	0.001377	regulation of cell projection organization	88
GO:0044708	0.5372	0.1365	0.01033	0.1731	0.07357	0.001765	single-organism behavior	98
GO:0048710	0.5346	0.1887	0.129	0.6545	0.03502	0.001876	regulation of astrocyte differentiation	8
GO:0045686	0.2917	0.4174	0.2107	1.213	0.06526	0.001079	negative regulation of glial cell differentiation	6
GO:0001505	0.7552	0.02092	0.001201	0.03573	0.03003	0.002872	regulation of neurotransmitter levels	34
GO:0045666	0.04783	0.06529	0.1338	0.2091	0.06963	0.0001962	positive regulation of neuron differentiation	63
GO:0048489	0.4543	0.301	0.000295	0.2974	0.1224	0.001908	synaptic vesicle transport	34
GO:0097480	0.4543	0.301	0.000295	0.2974	0.1224	0.001908	establishment of synaptic vesicle localization	34
GO:0051899	0.1913	0.03691	1.404e-05	0.8427	0.03126	0.000845	membrane depolarization	30
GO:0007187	0.2322	0.08488	0.1378	0.1058	1.165	0.001083	G-protein coupled receptor signaling pathway, coupled to cyclic nucleotide second messenger	29
GO:0007269	1.113	0.05644	0.009788	0.07296	0.05312	0.005277	neurotransmitter secretion	29
GO:0016358	0.4167	0.01377	0.03857	0.8017	0.08499	0.001976	dendrite development	41
GO:0048712	0.5521	0.6866	0.3004	0.9088	0.0662	0.002954	negative regulation of astrocyte differentiation	5
GO:0042220	0.7999	0.4191	0.1411	0.8251	0.01153	0.004354	response to cocaine	7
GO:0046928	0.7133	0.3788	0.1083	0.0378	0.4948	0.003934	regulation of neurotransmitter secretion	10
GO:0007600	0.002323	0.7225	0.06232	0.1057	0.3451	1.4e-05	sensory perception	76
GO:0007188	0.309	0.08471	0.1002	0.1036	1.298	0.001934	adenylate cyclase-modulating G-protein coupled receptor signaling pathway	28
GO:0021675	0.1444	0.4481	0.004729	0.111	0.4267	0.0009763	nerve development	15
GO:0048167	0.4924	0.135	0.002078	0.2144	0.1538	0.003344	regulation of synaptic plasticity	30
GO:0014013	0.5718	0.02475	0.08725	0.8716	0.08854	0.004273	regulation of gliogenesis	17
GO:0007416	0.2375	0.1783	0.03658	1.108	0.4107	0.001826	synapse assembly	16
GO:0050808	0.2553	0.1377	0.02227	0.4494	0.7406	0.002029	synapse organization	36
GO:0097479	0.5962	0.2368	0.0008631	0.4052	0.08792	0.004739	synaptic vesicle localization	35
GO:0007189	0.03277	0.08528	0.04589	0.2102	1.177	0.0003358	adenylate cyclase-activating G-protein coupled receptor signaling pathway	13
GO:0060384	0.2368	0.2036	0.00564	0.02786	0.4578	0.00265	innervation	6
GO:0023061	1.384	0.01334	0.005067	0.05158	0.06594	0.01578	signal release	95
GO:0048168	0.5626	0.09846	0.0002968	0.06363	0.3542	0.006596	regulation of neuronal synaptic plasticity	10
GO:0097164	0.02687	0.2375	0.1236	0.0483	0.0424	0.000359	ammonium ion metabolic process	29
GO:0007626	0.5253	0.6058	0.0938	0.5388	0.6893	0.00709	locomotory behavior	48
GO:0009190	0.2281	0.08483	0.1208	0.009931	1.319	0.0032	cyclic nucleotide biosynthetic process	27
GO:0021545	0.06823	0.2612	0.07869	0.4378	0.6312	0.001037	cranial nerve development	7
GO:0050807	0.3511	0.5214	0.00421	0.8094	0.5446	0.005699	regulation of synapse organization	15
GO:0048708	0.2045	0.7911	0.005128	0.567	0.02776	0.003506	astrocyte differentiation	17
GO:0052652	0.3198	0.1101	0.1194	0.01249	1.287	0.005624	cyclic purine nucleotide metabolic process	26
GO:0051963	0.5963	0.5782	0.0138	1.013	0.3735	0.01066	regulation of synapse assembly	9
GO:1902803	0.2001	0.5538	0.0206	0.208	0.1601	0.003721	regulation of synaptic vesicle transport	5
GO:0048709	1.422	0.409	0.1722	0.03989	0.2144	0.02813	oligodendrocyte differentiation	15
GO:0050803	0.5754	0.4494	0.005539	0.9108	0.423	0.01155	regulation of synapse structure or activity	17
GO:0010976	0.2152	0.1492	0.1577	0.1411	0.09026	0.004484	positive regulation of neuron projection development	46
GO:0008344	0.2365	0.2609	0.1391	0.721	0.534	0.005021	adult locomotory behavior	21
GO:0014014	0.4677	0.3287	0.1389	1.277	0.02825	0.01002	negative regulation of gliogenesis	8
GO:0030804	0.2371	0.3591	0.1866	0.2695	0.5396	0.005094	positive regulation of cyclic nucleotide biosynthetic process	14
GO:0007605	0.1072	0.4381	0.355	0.1699	0.5137	0.002336	sensory perception of sound	22
GO:0050954	0.1072	0.4381	0.355	0.1699	0.5137	0.002336	sensory perception of mechanical stimulus	22
GO:0006171	0.3243	0.1884	0.1902	0.01034	1.556	0.007246	cAMP biosynthetic process	23
GO:0017157	1.047	0.02337	0.08005	0.9899	0.4437	0.02344	regulation of exocytosis	37
GO:0019226	0.1829	0.3548	0.05195	0.648	0.03455	0.004096	transmission of nerve impulse	7
GO:0031281	0.1698	0.3235	0.2968	0.1933	0.5637	0.003823	positive regulation of cyclase activity	12
GO:0051349	0.1698	0.3235	0.2968	0.1933	0.5637	0.003823	positive regulation of lyase activity	12
GO:0030900	0.4674	0.01314	0.004154	1.793	0.04317	0.01059	forebrain development	71
GO:0060079	0.487	0.05384	0.04679	0.3474	0.09018	0.01137	regulation of excitatory postsynaptic membrane potential	9
GO:0035176	0.2256	0.2853	0.03699	0.5203	0.1148	0.005528	social behavior	10
GO:0051703	0.2256	0.2853	0.03699	0.5203	0.1148	0.005528	intraspecies interaction between organisms	10
GO:0036465	0.07117	0.8182	0.001411	0.255	0.5119	0.00199	synaptic vesicle recycling	10
GO:0048488	0.07117	0.8182	0.001411	0.255	0.5119	0.00199	synaptic vesicle endocytosis	10
GO:0007606	0.002411	0.3995	0.4106	0.4802	0.5755	7.389e-05	sensory perception of chemical stimulus	14
GO:0008037	0.01971	0.3097	0.06097	0.1174	0.3384	0.0006247	cell recognition	18
GO:0008038	0.1926	0.2638	0.06422	0.4711	0.02635	0.006202	neuron recognition	11
GO:0030819	0.3144	0.3464	0.2533	0.1786	0.7088	0.01047	positive regulation of cAMP biosynthetic process	13
GO:0045762	0.234	0.3094	0.4029	0.1157	0.7566	0.00832	positive regulation of adenylate cyclase activity	11
GO:0042417	0.4488	0.5368	0.2437	0.6058	0.1948	0.0163	dopamine metabolic process	5
GO:0030802	0.3685	0.4319	0.3415	0.06013	0.9867	0.01342	regulation of cyclic nucleotide biosynthetic process	20
GO:0014003	1.371	0.08209	0.2085	0.1402	0.09197	0.05009	oligodendrocyte development	10
GO:0015844	0.791	0.1346	0.03711	0.2261	0.05813	0.02954	monoamine transport	8
GO:0015837	0.5671	0.1367	0.006186	0.2791	0.04588	0.02143	amine transport	12
GO:0050906	0.01097	0.03087	0.1047	0.2296	0.1957	0.000421	detection of stimulus involved in sensory perception	6
GO:0050773	0.8945	0.204	0.1366	0.7593	0.3729	0.0347	regulation of dendrite development	23
GO:0060078	0.207	0.04613	0.03476	0.2766	0.2645	0.008089	regulation of postsynaptic membrane potential	11
GO:0021953	0.4905	0.11	0.009528	0.7467	0.04758	0.01942	central nervous system neuron differentiation	42
GO:0051954	1.419	0.6263	0.04289	0.4521	0.03149	0.05625	positive regulation of amine transport	5
GO:0007019	1.13	0.1548	0.6092	0.7067	0.1591	0.04482	microtubule depolymerization	7
GO:0021895	0.5618	0.005329	0.003718	0.2389	0.1389	0.02275	cerebral cortex neuron differentiation	5
GO:0006835	0.4213	0.7933	0.006933	0.143	0.09026	0.01717	dicarboxylic acid transport	19
GO:0031279	0.2989	0.4019	0.486	0.03645	1.04	0.01222	regulation of cyclase activity	18
GO:0051339	0.2989	0.4019	0.486	0.03645	1.04	0.01222	regulation of lyase activity	18
GO:0031346	0.2407	0.3012	0.06461	0.2101	0.1099	0.009924	positive regulation of cell projection organization	55
GO:0050890	1.1	0.02753	0.01152	0.3023	0.07754	0.04561	cognition	62
GO:0007190	0.5943	0.7797	0.6817	0.06766	0.6485	0.0251	activation of adenylate cyclase activity	7
GO:0007202	0.1121	0.3642	0.07306	0.01123	1.086	0.004842	activation of phospholipase C activity	15
GO:0050806	1.615	0.4891	0.3586	0.3297	0.04646	0.07012	positive regulation of synaptic transmission	19
GO:0051937	1.262	0.2635	0.09244	0.2217	0.03497	0.05607	catecholamine transport	7
GO:0086010	0.07063	0.03223	0.0002369	0.4154	0.0644	0.003305	membrane depolarization during action potential	12
GO:0048813	0.8414	0.02434	0.02072	0.9746	0.0382	0.04009	dendrite morphogenesis	26
GO:0021692	0.2162	0.02054	0.01865	0.05782	0.496	0.01037	cerebellar Purkinje cell layer morphogenesis	5
GO:0021694	0.2162	0.02054	0.01865	0.05782	0.496	0.01037	cerebellar Purkinje cell layer formation	5
GO:0021702	0.2162	0.02054	0.01865	0.05782	0.496	0.01037	cerebellar Purkinje cell differentiation	5
GO:0007413	0.1427	0.1097	0.007029	0.6042	0.0132	0.006951	axonal fasciculation	8
GO:0050995	0.1143	0.1374	0.02743	0.03137	0.3526	0.005587	negative regulation of lipid catabolic process	7
GO:0007274	0.4617	0.277	0.1156	0.2902	0.3161	0.02357	neuromuscular synaptic transmission	5
GO:0022010	1.261	0.1109	0.1285	0.2684	0.03732	0.06508	central nervous system myelination	8
GO:0032291	1.261	0.1109	0.1285	0.2684	0.03732	0.06508	axon ensheathment in central nervous system	8
GO:0030817	0.4578	0.4216	0.4293	0.03481	1.199	0.02377	regulation of cAMP biosynthetic process	19
GO:0030810	0.2628	0.345	0.2542	0.3776	0.691	0.01415	positive regulation of nucleotide biosynthetic process	15
GO:1900373	0.2628	0.345	0.2542	0.3776	0.691	0.01415	positive regulation of purine nucleotide biosynthetic process	15
GO:0007611	1.05	0.04372	0.02931	0.1243	0.03122	0.0584	learning or memory	56
GO:0007632	0.4518	0.6646	0.008224	0.4995	0.5977	0.02589	visual behavior	17
GO:0007224	0.1298	0.4058	0.4351	0.4518	0.3375	0.007513	smoothened signaling pathway	19
GO:0035725	0.2416	0.1036	0.01083	0.2788	0.2241	0.01403	sodium ion transmembrane transport	20
GO:0045761	0.3795	0.3909	0.6085	0.01881	1.276	0.02232	regulation of adenylate cyclase activity	17
GO:0090102	0.3473	0.3085	0.3242	0.935	0.8346	0.02043	cochlea development	10
GO:0060996	0.1501	0.2133	0.04075	0.6237	0.0288	0.008832	dendritic spine development	10
GO:0051952	0.8549	0.1209	0.01022	0.3721	0.02469	0.05106	regulation of amine transport	11
GO:0051640	1.102	0.008434	0.02132	0.3233	0.155	0.06604	organelle localization	84
GO:0051965	0.379	0.2636	0.08744	0.6493	0.2628	0.02284	positive regulation of synapse assembly	7
GO:1901031	0.4139	1.067	0.6544	0.4416	0.1377	0.02599	regulation of response to reactive oxygen species	5
GO:0002791	0.5663	0.1357	0.008831	0.179	0.08114	0.03573	regulation of peptide secretion	51
GO:0007628	0.5709	0.2398	0.06492	0.5756	1.092	0.03615	adult walking behavior	11
GO:0030073	1.114	0.2365	0.006129	0.08517	0.04831	0.07151	insulin secretion	58
GO:0021885	0.1301	0.03415	0.008799	0.6835	0.2364	0.008489	forebrain cell migration	15
GO:0097090	0.6613	0.1197	0.1139	0.8692	0.4201	0.04493	presynaptic membrane organization	6
GO:0030808	0.3936	0.4169	0.4197	0.09522	1.158	0.0276	regulation of nucleotide biosynthetic process	21
GO:1900371	0.3936	0.4169	0.4197	0.09522	1.158	0.0276	regulation of purine nucleotide biosynthetic process	21
GO:0051656	1.055	0.01652	0.01271	0.2722	0.154	0.07431	establishment of organelle localization	68
GO:0009395	1.145	0.4422	0.9383	0.4645	0.03821	0.08091	phospholipid catabolic process	6
GO:0002790	1.313	0.1319	0.01024	0.1519	0.05946	0.0944	peptide secretion	64
GO:0007613	0.2096	0.00393	0.07008	0.02748	0.04503	0.01507	memory	26
GO:0042551	0.8859	1.017	0.0004229	0.6872	1.078	0.06574	neuron maturation	9
GO:0050796	0.6643	0.1632	0.008894	0.1833	0.06566	0.04989	regulation of insulin secretion	48
GO:0010001	0.5068	0.4946	0.2497	0.7861	0.02771	0.03875	glial cell differentiation	43
GO:0045838	0.8458	0.2097	0.02804	0.5647	0.02079	0.06475	positive regulation of membrane potential	6
GO:0002275	0.2228	0.3909	0.005413	0.0512	0.3638	0.01706	myeloid cell activation involved in immune response	11
GO:0051650	1.273	0.1364	0.003744	0.323	0.09709	0.0988	establishment of vesicle localization	53
GO:0031114	1.157	0.1403	0.3486	0.734	0.06411	0.09102	regulation of microtubule depolymerization	5
GO:0042430	0.008827	0.036	0.003647	0.06874	0.5801	0.0006967	indole-containing compound metabolic process	6
GO:0042886	0.92	0.09596	0.01391	0.1355	0.204	0.07275	amide transport	78
GO:0035640	0.1437	1.562	0.04046	0.06809	1.093	0.01142	exploration behavior	5
GO:0090276	0.6288	0.1631	0.01385	0.1781	0.0595	0.05087	regulation of peptide hormone secretion	50
GO:0046883	0.3947	0.06629	0.0216	0.1448	0.1032	0.03313	regulation of hormone secretion	59
GO:0090087	0.3815	0.07307	0.006243	0.1797	0.1229	0.03274	regulation of peptide transport	58
GO:0001764	0.3416	0.3264	0.07709	0.8428	0.2453	0.02941	neuron migration	32
GO:1903793	0.9652	0.2896	0.1606	0.3229	0.09061	0.08405	positive regulation of anion transport	10
GO:0030072	1.413	0.1558	0.01528	0.151	0.0442	0.1231	peptide hormone secretion	63
GO:0006904	0.7093	0.03981	0.0661	0.1204	0.5316	0.06193	vesicle docking involved in exocytosis	12
GO:2000463	1.019	0.4035	0.06701	0.5962	0.03807	0.09343	positive regulation of excitatory postsynaptic membrane potential	5
GO:0018958	0.07084	0.2159	0.03977	0.3711	0.7016	0.006526	phenol-containing compound metabolic process	14
GO:0042391	0.03261	0.2459	0.0001058	0.2234	0.1771	0.003007	regulation of membrane potential	69
GO:0051648	1.474	0.1081	0.00713	0.4126	0.07331	0.1414	vesicle localization	54
GO:0021952	0.1584	0.238	0.008088	1.484	0.009877	0.01527	central nervous system projection neuron axonogenesis	10
GO:0045576	0.1846	0.1325	0.0651	0.09516	0.4761	0.01797	mast cell activation	7
GO:0001975	1.413	0.7345	0.7199	0.4763	0.01223	0.1377	response to amphetamine	5
GO:0015833	1.064	0.05997	0.007302	0.1755	0.1853	0.1037	peptide transport	74
GO:0017156	1.277	0.4583	0.1719	0.5987	0.1982	0.1254	calcium ion-dependent exocytosis	18
GO:1902932	0.3621	0.104	0.3368	0.3542	0.4737	0.03566	positive regulation of alcohol biosynthetic process	6
GO:0046879	1.114	0.04643	0.0271	0.1473	0.09129	0.1105	hormone secretion	72
GO:0009914	1.086	0.04233	0.02188	0.148	0.1136	0.1079	hormone transport	73
GO:0045921	0.5574	0.4045	0.2877	1.565	0.2776	0.0556	positive regulation of exocytosis	12
GO:0042490	0.1011	0.5079	0.4913	0.3072	0.3437	0.0101	mechanoreceptor differentiation	13
GO:0010720	0.00233	0.09157	0.08105	0.2304	0.0199	0.0002344	positive regulation of cell development	97
GO:0050432	1.304	0.4233	0.2201	0.2163	0.0541	0.1358	catecholamine secretion	6
GO:0050433	1.304	0.4233	0.2201	0.2163	0.0541	0.1358	regulation of catecholamine secretion	6
GO:0002274	0.2596	0.2994	0.00122	0.04445	0.3047	0.02745	myeloid leukocyte activation	29
GO:0060389	0.03217	0.1622	0.03051	0.1622	0.1797	0.003455	pathway-restricted SMAD protein phosphorylation	14
GO:0060393	0.03217	0.1622	0.03051	0.1622	0.1797	0.003455	regulation of pathway-restricted SMAD protein phosphorylation	14
GO:0086012	0.8002	0.06582	0.001701	0.1942	0.07252	0.08623	membrane depolarization during cardiac muscle cell action potential	5
GO:0014075	1.149	0.9298	1.067	0.8382	0.01433	0.1252	response to amine	6
GO:0006865	0.3893	0.7672	0.02286	0.5761	0.04896	0.04266	amino acid transport	33
GO:0022029	0.09838	0.02867	0.007517	0.9813	0.2822	0.01088	telencephalon cell migration	14
GO:0051961	1.25	0.008963	0.08936	0.6253	0.07724	0.1419	negative regulation of nervous system development	54
GO:0007612	1.466	0.7061	0.0755	0.3248	0.2381	0.1673	learning	29
GO:0007616	0.1405	0.04446	0.06436	0.04619	0.8552	0.01606	long-term memory	9
GO:0043604	0.06918	0.9831	0.1282	0.04329	0.06051	0.008044	amide biosynthetic process	16
GO:1902475	0.2674	1.596	0.07879	0.5383	0.1466	0.03142	L-alpha-amino acid transmembrane transport	7
GO:0098609	0.03446	0.6229	0.9902	0.791	0.4004	0.004056	cell-cell adhesion	35
GO:0042063	0.7249	0.2435	0.287	1.048	0.04891	0.08553	gliogenesis	53
GO:0021936	0.2231	0.006454	0.4747	0.2816	0.2307	0.02653	regulation of cerebellar granule cell precursor proliferation	5
GO:0015807	0.6294	0.8314	0.01169	0.6931	0.04992	0.07518	L-amino acid transport	16
GO:0046676	0.8072	0.03356	0.2665	0.09186	0.3793	0.09812	negative regulation of insulin secretion	11
GO:0045822	0.1181	1.192	0.01104	0.4385	0.2332	0.01441	negative regulation of heart contraction	5
GO:0046113	0.5397	0.2795	0.8582	0.5873	0.8632	0.06636	nucleobase catabolic process	5
GO:0006814	0.5563	0.1215	0.01048	0.6563	0.1716	0.06962	sodium ion transport	30
GO:0021681	0.9823	0.1426	0.06995	0.1505	0.3936	0.1242	cerebellar granular layer development	5
GO:0007215	0.01241	0.1088	0.1027	0.1501	0.164	0.001573	glutamate receptor signaling pathway	12
GO:0050770	0.4524	0.01609	0.2254	0.5647	0.03801	0.05817	regulation of axonogenesis	30
GO:0015800	0.4896	0.9692	0.008156	0.3118	0.08524	0.06297	acidic amino acid transport	8
GO:0015813	0.4896	0.9692	0.008156	0.3118	0.08524	0.06297	L-glutamate transport	8
GO:0021696	0.2637	0.02007	0.03377	0.2571	0.2058	0.03465	cerebellar cortex morphogenesis	8
GO:0021537	0.8654	0.05282	0.03423	3.068	0.1967	0.1141	telencephalon development	45
GO:0051705	0.118	0.9751	0.1967	0.4733	0.2871	0.01582	multi-organism behavior	18
GO:0006576	0.02804	0.1621	0.08446	0.006834	0.101	0.003806	cellular biogenic amine metabolic process	22
GO:0070838	0.004422	0.09312	0.001643	0.8791	0.01139	0.0006081	divalent metal ion transport	73
GO:0072511	0.004422	0.09312	0.001643	0.8791	0.01139	0.0006081	divalent inorganic cation transport	73
GO:0002673	0.1832	0.04856	0.09727	0.03531	0.06269	0.02522	regulation of acute inflammatory response	10
GO:0051047	1.051	0.3675	0.02744	1.028	0.3072	0.1453	positive regulation of secretion	54
GO:0051932	1.341	0.6648	0.0237	0.3461	0.166	0.1856	synaptic transmission, GABAergic	10
GO:0042303	0.1121	0.2295	0.03084	0.0184	0.5343	0.01553	molting cycle	24
GO:0042633	0.1121	0.2295	0.03084	0.0184	0.5343	0.01553	hair cycle	24
GO:0098742	0.02476	0.8025	0.9202	0.6663	0.5401	0.003474	cell-cell adhesion via plasma-membrane adhesion molecules	34
GO:0021534	0.2789	0.004913	0.1311	0.1748	0.3896	0.03922	cell proliferation in hindbrain	5
GO:0021924	0.2789	0.004913	0.1311	0.1748	0.3896	0.03922	cell proliferation in external granule layer	5
GO:0021930	0.2789	0.004913	0.1311	0.1748	0.3896	0.03922	cerebellar granule cell precursor proliferation	5
GO:0060998	0.5872	0.335	0.22	0.4362	0.01554	0.08374	regulation of dendritic spine development	7
GO:0050768	1.28	0.01648	0.05999	0.5585	0.03261	0.1834	negative regulation of neurogenesis	49
GO:0009187	0.04369	0.06426	0.04082	0.05576	2.401	0.006272	cyclic nucleotide metabolic process	38
GO:0044065	0.2837	0.1603	0.02226	0.1142	0.5437	0.04088	regulation of respiratory system process	5
GO:0010518	0.3202	0.5159	0.07188	0.01919	1.106	0.0465	positive regulation of phospholipase activity	22
GO:0007272	0.6352	0.2334	0.04167	0.906	0.2038	0.09232	ensheathment of neurons	34
GO:0008366	0.6352	0.2334	0.04167	0.906	0.2038	0.09232	axon ensheathment	34
GO:0007156	0.04568	1.006	1.48	0.313	0.4812	0.006886	homophilic cell adhesion via plasma membrane adhesion molecules	21
GO:0050909	0.008847	0.1537	0.1354	0.1718	1.105	0.001336	sensory perception of taste	5
GO:0021533	0.4501	0.03908	0.01179	0.1687	0.2763	0.06845	cell differentiation in hindbrain	7
GO:0021697	0.4501	0.03908	0.01179	0.1687	0.2763	0.06845	cerebellar cortex formation	7
GO:1900449	0.2488	0.329	0.1062	0.3385	0.9092	0.03861	regulation of glutamate receptor signaling pathway	5
GO:0031109	1.205	0.1149	0.3912	0.7653	0.2076	0.1874	microtubule polymerization or depolymerization	14
GO:0045879	0.7052	0.2805	0.4765	0.4769	0.2008	0.1102	negative regulation of smoothened signaling pathway	6
GO:0043576	0.3336	0.1356	0.007263	0.07878	0.7425	0.0522	regulation of respiratory gaseous exchange	6
GO:0042552	0.7011	0.2046	0.05417	0.7976	0.2031	0.1105	myelination	33
GO:0045665	0.9574	0.01923	0.03799	0.2875	0.2177	0.1529	negative regulation of neuron differentiation	35
GO:0007193	0.6152	0.1179	0.1815	0.07344	1.412	0.09877	adenylate cyclase-inhibiting G-protein coupled receptor signaling pathway	18
GO:0048814	1.181	0.09082	0.1041	1.681	0.1686	0.1921	regulation of dendrite morphogenesis	15
GO:1903532	1.429	0.4822	0.04118	1.039	0.2183	0.2337	positive regulation of secretion by cell	47
GO:1900006	0.269	0.3749	0.1365	0.3998	0.2638	0.04418	positive regulation of dendrite development	11
GO:0021955	0.3102	0.1505	0.0302	1.918	0.004551	0.05111	central nervous system neuron axonogenesis	11
GO:0006884	0.2127	0.0302	0.1609	0.09258	1.416	0.03526	cell volume homeostasis	7
GO:0021782	0.6761	0.8032	0.6014	0.486	0.031	0.1121	glial cell development	23
GO:0048791	0.4919	0.4605	0.02054	0.5167	0.2092	0.08176	calcium ion-dependent exocytosis of neurotransmitter	5
GO:0045582	0.03255	1.123	0.5448	0.8676	0.6363	0.005501	positive regulation of T cell differentiation	8
GO:0002279	0.2721	0.1552	0.114	0.1751	0.6885	0.04622	mast cell activation involved in immune response	5
GO:0043303	0.2721	0.1552	0.114	0.1751	0.6885	0.04622	mast cell degranulation	5
GO:0032482	1.387	0.02828	0.0903	0.1338	0.06453	0.237	Rab protein signal transduction	24
GO:0010517	0.359	0.4656	0.07349	0.0507	0.8269	0.06189	regulation of phospholipase activity	24
GO:0018107	0.2087	1.204	0.09342	0.03137	0.1847	0.03598	peptidyl-threonine phosphorylation	13
GO:0009308	0.2433	0.1068	0.1903	0.04143	0.1351	0.04237	amine metabolic process	33
GO:0046888	0.1258	0.004038	0.1259	0.04961	0.1254	0.02194	negative regulation of hormone secretion	20
GO:0042461	0.1395	0.2465	0.1028	0.1172	1.507	0.02433	photoreceptor cell development	9
GO:1901615	0.2746	0.2644	0.03781	0.04975	0.03224	0.04805	organic hydroxy compound metabolic process	97
GO:0042462	0.1455	0.1104	0.2563	0.05877	1.667	0.02548	eye photoreceptor cell development	7
GO:0060997	0.328	0.2039	0.1102	0.7499	0.04312	0.05753	dendritic spine morphogenesis	6
GO:0044106	0.4295	0.1343	0.1901	0.05084	0.1499	0.07615	cellular amine metabolic process	31
GO:0060627	0.6435	0.03893	0.007088	0.5261	0.1097	0.1168	regulation of vesicle-mediated transport	88
GO:0017158	1.094	0.1641	0.3836	0.647	0.1867	0.1992	regulation of calcium ion-dependent exocytosis	11
GO:0019432	0.9882	0.3503	0.4649	0.5221	0.4098	0.1807	triglyceride biosynthetic process	14
GO:0046460	0.9882	0.3503	0.4649	0.5221	0.4098	0.1807	neutral lipid biosynthetic process	14
GO:0046463	0.9882	0.3503	0.4649	0.5221	0.4098	0.1807	acylglycerol biosynthetic process	14
GO:0021954	0.5599	0.2209	0.0262	1.531	0.003587	0.1032	central nervous system neuron development	20
GO:0010977	0.5649	0.02404	0.0312	0.3503	0.1316	0.1043	negative regulation of neuron projection development	23
GO:0033003	0.151	0.1343	0.05717	0.2219	0.7812	0.02789	regulation of mast cell activation	6
GO:0045103	0.2468	0.4106	0.06659	0.1985	0.08323	0.04564	intermediate filament-based process	5
GO:0045104	0.2468	0.4106	0.06659	0.1985	0.08323	0.04564	intermediate filament cytoskeleton organization	5
GO:0048839	0.184	0.2257	0.429	0.3895	0.3307	0.03406	inner ear development	37
GO:0001942	0.08795	0.2056	0.04552	0.0212	0.2573	0.0164	hair follicle development	21
GO:0022404	0.08795	0.2056	0.04552	0.0212	0.2573	0.0164	molting cycle process	21
GO:0022405	0.08795	0.2056	0.04552	0.0212	0.2573	0.0164	hair cycle process	21
GO:0098773	0.08795	0.2056	0.04552	0.0212	0.2573	0.0164	skin epidermis development	21
GO:0045926	0.1632	0.01834	0.01055	0.02045	0.7451	0.03044	negative regulation of growth	42
GO:0032418	0.8057	0.1332	0.09082	0.2539	0.3055	0.1503	lysosome localization	7
GO:0046717	0.5428	0.2077	0.3385	0.3343	0.07705	0.1013	acid secretion	16
GO:0045197	0.06469	0.3487	0.02313	0.6291	1.274	0.01216	establishment or maintenance of epithelial cell apical/basal polarity	6
GO:0010863	0.176	0.4243	0.1445	0.05204	1.345	0.03348	positive regulation of phospholipase C activity	19
GO:0021544	0.4219	0.02838	0.7009	0.3843	1.311	0.08091	subpallium development	5
GO:0021756	0.4219	0.02838	0.7009	0.3843	1.311	0.08091	striatum development	5
GO:0014047	1.234	0.2524	0.06367	0.1294	0.2682	0.2367	glutamate secretion	8
GO:0071322	0.8049	0.3237	0.05426	0.1051	0.1035	0.1551	cellular response to carbohydrate stimulus	27
GO:0035336	1.545	0.2053	0.5686	0.1329	0.65	0.3002	long-chain fatty-acyl-CoA metabolic process	5
GO:0045621	0.01328	1.068	0.3603	0.824	0.9455	0.002642	positive regulation of lymphocyte differentiation	9
GO:1900408	1.215	0.8527	0.702	0.6192	0.1997	0.2436	negative regulation of cellular response to oxidative stress	7
GO:1902883	1.215	0.8527	0.702	0.6192	0.1997	0.2436	negative regulation of response to oxidative stress	7
GO:1903202	1.215	0.8527	0.702	0.6192	0.1997	0.2436	negative regulation of oxidative stress-induced cell death	7
GO:0021680	0.6815	0.007367	0.03234	0.2102	0.3392	0.1371	cerebellar Purkinje cell layer development	7
GO:0006887	0.9243	0.01769	0.01814	0.1998	0.4519	0.1863	exocytosis	84
GO:1900274	0.1357	0.3198	0.1016	0.08603	1.288	0.0274	regulation of phospholipase C activity	20
GO:0002792	0.5583	0.0234	0.1824	0.1692	0.2254	0.1134	negative regulation of peptide secretion	12
GO:0090278	0.5583	0.0234	0.1824	0.1692	0.2254	0.1134	negative regulation of peptide hormone secretion	12
GO:0045777	0.2198	0.2607	0.1529	0.9048	0.008428	0.04488	positive regulation of blood pressure	7
GO:0034035	0.2412	0.0804	0.6544	0.05474	0.315	0.04958	purine ribonucleoside bisphosphate metabolic process	5
GO:0050427	0.2412	0.0804	0.6544	0.05474	0.315	0.04958	3'-phosphoadenosine 5'-phosphosulfate metabolic process	5
GO:0030431	0.8147	0.4083	0.3071	1.469	0.1422	0.1675	sleep	7
GO:0010721	1.22	0.003255	0.03039	0.7992	0.05205	0.251	negative regulation of cell development	56
GO:0018209	0.1363	0.5619	0.05664	0.07766	0.1988	0.02834	peptidyl-serine modification	39
GO:0009306	1.152	0.3999	0.007303	0.2424	0.1678	0.2411	protein secretion	100
GO:0043279	0.2245	0.1154	0.02342	0.4439	0.0047	0.04713	response to alkaloid	19
GO:0030801	0.122	0.2721	0.1494	0.2346	0.5049	0.02562	positive regulation of cyclic nucleotide metabolic process	16
GO:0010862	0.09446	0.1038	0.03655	0.2938	0.2013	0.01995	positive regulation of pathway-restricted SMAD protein phosphorylation	10
GO:0018105	0.1564	0.4265	0.03933	0.04329	0.1802	0.03317	peptidyl-serine phosphorylation	36
GO:0051402	1.302	0.3746	0.1143	0.09981	0.02587	0.2763	neuron apoptotic process	41
GO:2000649	1.423	0.0855	0.0124	0.1683	0.00982	0.3036	regulation of sodium ion transmembrane transporter activity	7
GO:0046058	0.05462	0.3102	0.1325	0.02971	1.783	0.01168	cAMP metabolic process	29
GO:0008589	0.3366	0.05767	0.5848	0.5305	0.2064	0.07217	regulation of smoothened signaling pathway	10
GO:0090066	0.4991	0.4866	0.5371	1.585	0.2891	0.1074	regulation of anatomical structure size	82
GO:0048678	0.1089	1.897	0.0226	0.08712	0.0837	0.02347	response to axon injury	12
GO:0046164	0.4718	0.1311	0.8061	0.1227	0.01093	0.1021	alcohol catabolic process	8
GO:1901616	0.4718	0.1311	0.8061	0.1227	0.01093	0.1021	organic hydroxy compound catabolic process	8
GO:0022410	0.3437	0.2959	0.07937	0.9051	0.1118	0.07448	circadian sleep/wake cycle process	5
GO:0042745	0.3437	0.2959	0.07937	0.9051	0.1118	0.07448	circadian sleep/wake cycle	5
GO:0050802	0.3437	0.2959	0.07937	0.9051	0.1118	0.07448	circadian sleep/wake cycle, sleep	5
GO:0030593	0.2271	0.217	0.2763	0.007686	0.2327	0.04988	neutrophil chemotaxis	8
GO:1990266	0.2271	0.217	0.2763	0.007686	0.2327	0.04988	neutrophil migration	8
GO:0060999	0.262	0.491	0.1674	0.2	0.02414	0.05763	positive regulation of dendritic spine development	5
GO:0097105	0.4241	0.1371	0.2231	0.7064	0.3885	0.0941	presynaptic membrane assembly	5
GO:0032228	1.52	0.4508	0.06177	0.3489	0.1562	0.3387	regulation of synaptic transmission, GABAergic	9
GO:0048278	0.7973	0.02555	0.1812	0.3392	0.3131	0.178	vesicle docking	15
GO:0050853	0.1558	0.154	0.01095	0.02524	0.01058	0.03495	B cell receptor signaling pathway	9
GO:0048640	0.2302	0.01754	0.02357	0.144	0.174	0.05172	negative regulation of developmental growth	16
GO:0050951	0.1057	0.04605	0.1203	0.4984	0.0328	0.0238	sensory perception of temperature stimulus	5
GO:0033135	0.5355	0.473	0.1557	0.2833	0.3167	0.1227	regulation of peptidyl-serine phosphorylation	15
GO:0070507	1.197	0.3054	0.7414	1.49	0.08524	0.2761	regulation of microtubule cytoskeleton organization	16
GO:0033057	0.9328	1.247	2.791	1.314	0.09733	0.2168	multicellular organismal reproductive behavior	5
GO:0090596	0.13	0.132	0.3425	0.2169	1.549	0.03022	sensory organ morphogenesis	55
GO:0043299	0.197	0.3825	0.03092	0.09322	0.303	0.04583	leukocyte degranulation	11
GO:0000038	1.135	0.122	0.5686	0.1796	0.431	0.2674	very long-chain fatty acid metabolic process	5
GO:0043583	0.258	0.2364	0.4185	0.3419	0.6215	0.06109	ear development	43
GO:0061178	0.8088	0.6396	0.297	0.08647	0.2597	0.194	regulation of insulin secretion involved in cellular response to glucose stimulus	10
GO:0046486	2.441	0.04289	0.2599	0.2312	0.1511	0.5864	glycerolipid metabolic process	63
GO:0043623	1.385	0.5696	0.6557	0.7951	0.206	0.3334	cellular protein complex assembly	62
GO:0048169	0.5406	0.2236	0.005454	0.1288	0.3735	0.1302	regulation of long-term neuronal synaptic plasticity	5
GO:0035493	0.4337	0.09418	0.1339	0.1924	0.2696	0.1046	SNARE complex assembly	6
GO:0030101	0.02205	0.3268	0.01447	0.08476	0.2725	0.005336	natural killer cell activation	15
GO:0035587	0.01971	0.7788	0.2034	0.3122	0.7717	0.004796	purinergic receptor signaling pathway	8
GO:0030814	0.2778	0.3332	0.3548	0.03244	1.113	0.06778	regulation of cAMP metabolic process	21
GO:0006833	0.096	0.01669	0.01363	0.03188	0.988	0.02346	water transport	10
GO:0071300	0.6499	0.2772	0.4974	1.123	0.7078	0.1596	cellular response to retinoic acid	19
GO:0044070	0.9641	0.0741	0.1108	0.4192	0.00325	0.2368	regulation of anion transport	24
GO:1990089	0.8656	0.3015	0.3056	0.139	0.2171	0.2137	response to nerve growth factor	6
GO:1990090	0.8656	0.3015	0.3056	0.139	0.2171	0.2137	cellular response to nerve growth factor stimulus	6
GO:0035588	0.07845	0.2738	0.1996	0.3145	0.7229	0.01937	G-protein coupled purinergic receptor signaling pathway	6
GO:0007620	0.4986	0.0769	0.4078	0.4814	0.1992	0.124	copulation	8
GO:0043523	1.219	0.4685	0.1128	0.1715	0.04147	0.3077	regulation of neuron apoptotic process	39
GO:0046530	0.09879	0.6929	0.06588	0.06897	1.295	0.025	photoreceptor cell differentiation	13
GO:0016601	1.011	0.3841	0.1547	0.3311	0.4645	0.2589	Rac protein signal transduction	5
GO:0060113	0.06052	0.4059	0.3176	0.3163	0.191	0.0155	inner ear receptor cell differentiation	11
GO:0001676	0.1407	0.02626	0.02875	0.0458	0.2418	0.03623	long-chain fatty acid metabolic process	15
GO:0021700	0.3625	0.4598	0.01001	0.578	1.206	0.09341	developmental maturation	53
GO:0052646	0.3389	0.1691	0.2532	0.04119	0.1275	0.08757	alditol phosphate metabolic process	5
GO:0002028	1.629	0.1928	0.0007142	0.5369	0.02874	0.4235	regulation of sodium ion transport	12
GO:0032535	1.654	0.2871	0.2413	1.192	0.3005	0.4346	regulation of cellular component size	53
GO:0015698	0.01538	0.1688	0.05028	0.3971	0.1888	0.004048	inorganic anion transport	39
GO:0008542	0.4988	0.4562	0.02397	0.4442	0.6968	0.1318	visual learning	14
GO:0031110	1.821	0.2364	0.242	0.8373	0.07231	0.4812	regulation of microtubule polymerization or depolymerization	9
GO:0001941	0.8371	0.7031	0.1347	0.06659	0.6449	0.2221	postsynaptic membrane organization	5
GO:0045687	0.3931	0.03166	0.2255	0.1718	0.0885	0.1045	positive regulation of glial cell differentiation	6
GO:0007618	1.17	0.08046	0.9801	1.242	0.06646	0.3116	mating	11
GO:0033762	0.324	0.1984	0.2321	0.5433	1.178	0.08637	response to glucagon	13
GO:0021695	0.6156	0.005508	0.07223	0.4752	0.1679	0.165	cerebellar cortex development	11
GO:0031111	1.825	0.3966	0.3702	1.116	0.009702	0.4907	negative regulation of microtubule polymerization or depolymerization	7
GO:0070306	0.2466	0.9166	0.05496	0.3489	0.1858	0.06691	lens fiber cell differentiation	6
GO:0006206	0.9166	0.09205	0.5059	0.2419	0.1952	0.2494	pyrimidine nucleobase metabolic process	10
GO:0019233	1.55	0.2012	0.07495	0.2877	0.6601	0.4218	sensory perception of pain	13
GO:0010762	0.06734	1.005	0.1528	0.238	0.3491	0.01838	regulation of fibroblast migration	5
GO:0002431	0.4062	0.0766	0.1477	0.1097	0.2554	0.1114	Fc receptor mediated stimulatory signaling pathway	11
GO:0002433	0.4062	0.0766	0.1477	0.1097	0.2554	0.1114	immune response-regulating cell surface receptor signaling pathway involved in phagocytosis	11
GO:0038094	0.4062	0.0766	0.1477	0.1097	0.2554	0.1114	Fc-gamma receptor signaling pathway	11
GO:0038096	0.4062	0.0766	0.1477	0.1097	0.2554	0.1114	Fc-gamma receptor signaling pathway involved in phagocytosis	11
GO:0072529	1.056	0.05031	1.74	0.5109	0.666	0.2897	pyrimidine-containing compound catabolic process	8
GO:0001754	0.1011	0.4872	0.149	0.03629	1.358	0.02774	eye photoreceptor cell differentiation	11
GO:0009260	0.3497	0.1075	0.331	0.06165	1.017	0.09609	ribonucleotide biosynthetic process	47
GO:0046390	0.3497	0.1075	0.331	0.06165	1.017	0.09609	ribose phosphate biosynthetic process	47
GO:1902305	1.338	0.2452	0.003938	0.2318	0.04448	0.3692	regulation of sodium ion transmembrane transport	10
GO:0002089	0.9103	0.8531	0.02274	0.8432	0.1731	0.2512	lens morphogenesis in camera-type eye	6
GO:0046635	0.121	1.21	0.473	1.057	0.2388	0.03351	positive regulation of alpha-beta T cell activation	5
GO:0046638	0.121	1.21	0.473	1.057	0.2388	0.03351	positive regulation of alpha-beta T cell differentiation	5
GO:0009152	0.2775	0.09654	0.3359	0.04004	1.129	0.07722	purine ribonucleotide biosynthetic process	43
GO:0030816	0.1638	0.2598	0.2012	0.1569	0.6531	0.0457	positive regulation of cAMP metabolic process	15
GO:0035094	0.1211	0.0653	0.001824	0.07492	0.03263	0.03392	response to nicotine	11
GO:0002886	0.1371	0.0926	0.03933	0.1783	0.4653	0.03861	regulation of myeloid leukocyte mediated immunity	6
GO:0000226	1.107	0.04527	1.434	1.345	0.5577	0.3136	microtubule cytoskeleton organization	73
GO:0010769	0.2315	0.007711	0.03583	1.308	0.007546	0.06576	regulation of cell morphogenesis involved in differentiation	67
GO:0014015	0.3973	0.009254	0.2841	0.2166	0.2584	0.1132	positive regulation of gliogenesis	9
GO:0007271	0.09444	0.5411	0.4774	0.2495	0.01546	0.02705	synaptic transmission, cholinergic	5
GO:0006654	1.007	0.16	0.5011	0.1987	0.2605	0.2903	phosphatidic acid biosynthetic process	7
GO:0046473	1.007	0.16	0.5011	0.1987	0.2605	0.2903	phosphatidic acid metabolic process	7
GO:0070997	1.105	0.1853	0.06484	0.09751	0.03464	0.319	neuron death	51
GO:0008306	1.075	0.9926	0.1068	0.8092	0.2594	0.3104	associative learning	20
GO:0048593	0.5418	0.6368	0.1785	0.4648	0.8521	0.1571	camera-type eye morphogenesis	25
GO:0050708	0.4036	0.3895	0.02131	0.2693	0.04567	0.1171	regulation of protein secretion	74
GO:0035088	0.1114	0.1939	0.02897	0.3146	1.61	0.03237	establishment or maintenance of apical/basal cell polarity	7
GO:0061245	0.1114	0.1939	0.02897	0.3146	1.61	0.03237	establishment or maintenance of bipolar cell polarity	7
GO:0010765	1.106	0.0982	0.02049	0.2066	0.05819	0.3227	positive regulation of sodium ion transport	5
GO:0018210	0.2076	1.62	0.1465	0.06231	0.1548	0.0607	peptidyl-threonine modification	15
GO:0001895	0.03371	0.09393	0.1323	0.7878	0.09937	0.009884	retina homeostasis	7
GO:0046488	1.478	0.1641	0.05479	0.1709	0.3988	0.435	phosphatidylinositol metabolic process	23
GO:0001738	0.2362	0.1276	0.3575	0.2361	0.7423	0.06962	morphogenesis of a polarized epithelium	7
GO:0006816	0.001464	0.1555	0.0009186	0.6925	0.01234	0.0004317	calcium ion transport	64
GO:0007338	0.09934	0.3828	1.245	0.2986	0.4914	0.02942	single fertilization	7
GO:0071331	0.8976	0.3978	0.02851	0.03374	0.1272	0.2677	cellular response to hexose stimulus	21
GO:0021884	0.3247	0.1093	0.02364	0.5714	0.1581	0.09712	forebrain neuron development	5
GO:0046839	0.8628	0.3742	0.1501	0.6721	0.06187	0.2589	phospholipid dephosphorylation	5
GO:0046513	0.03462	0.9176	0.02272	0.0395	0.02328	0.01039	ceramide biosynthetic process	6
GO:0022037	0.2648	0.00667	0.04711	0.5659	0.7095	0.0796	metencephalon development	25
GO:0022406	0.9664	0.04699	0.2557	0.3567	0.5066	0.2906	membrane docking	18
GO:0009112	0.1924	0.1196	0.4413	0.08849	0.4884	0.05791	nucleobase metabolic process	18
GO:0042634	0.3712	0.2644	0.2277	0.07563	1.531	0.1121	regulation of hair cycle	8
GO:0030902	0.1493	0.0005476	0.04822	0.7908	0.3985	0.04516	hindbrain development	35
GO:0071333	1.154	0.3838	0.04403	0.03149	0.1666	0.3493	cellular response to glucose stimulus	20
GO:0018198	0.6937	0.04641	0.007101	1.143	0.03609	0.2108	peptidyl-cysteine modification	7
GO:0060119	0.01274	0.1774	0.3733	0.4166	0.4344	0.003888	inner ear receptor cell development	8
GO:0051489	0.5761	0.05709	0.04469	0.5685	0.3167	0.1763	regulation of filopodium assembly	7
GO:0002448	0.2893	0.1608	0.225	0.3868	0.7465	0.08873	mast cell mediated immunity	7
GO:0097061	0.1559	0.1626	0.01387	0.9636	0.1079	0.04784	dendritic spine organization	9
GO:0031345	0.5419	0.01356	0.08885	0.3932	0.1314	0.1666	negative regulation of cell projection organization	26
GO:0043300	0.1893	0.1734	0.103	0.1857	0.4761	0.05853	regulation of leukocyte degranulation	7
GO:0035305	0.7406	0.2725	0.2625	0.5049	0.2611	0.229	negative regulation of dephosphorylation	18
GO:0006584	0.3329	1.308	0.2452	0.4385	0.4223	0.1031	catecholamine metabolic process	7
GO:0009712	0.3329	1.308	0.2452	0.4385	0.4223	0.1031	catechol-containing compound metabolic process	7
GO:0035773	1.15	0.7155	0.289	0.02901	0.1248	0.3562	insulin secretion involved in cellular response to glucose stimulus	13
GO:0045055	0.6864	0.2048	0.1483	0.06991	0.1282	0.214	regulated secretory pathway	19
GO:0010259	0.2515	0.9389	0.03677	0.1824	0.4332	0.07903	multicellular organismal aging	7
GO:0009410	0.03237	0.04158	0.3805	0.07273	0.1762	0.0102	response to xenobiotic stimulus	33
GO:0006650	1.78	0.03362	0.0713	0.02828	0.155	0.5657	glycerophospholipid metabolic process	49
GO:0006164	0.2559	0.08507	0.403	0.06114	1.048	0.0815	purine nucleotide biosynthetic process	44
GO:0042508	0.1946	0.2105	0.2751	0.1131	0.05535	0.06231	tyrosine phosphorylation of Stat1 protein	5
GO:0030799	0.2938	0.2741	0.2445	0.08474	1.502	0.09419	regulation of cyclic nucleotide metabolic process	25
GO:1903036	0.4911	0.3488	0.5775	0.1435	0.1212	0.1594	positive regulation of response to wounding	24
GO:0006939	0.0126	0.8071	0.4663	0.2515	0.4241	0.004102	smooth muscle contraction	23
GO:0001573	0.106	1.511	0.5103	0.004797	0.2604	0.03458	ganglioside metabolic process	5
GO:0032886	1.992	0.2406	0.811	2.393	0.304	0.6504	regulation of microtubule-based process	21
GO:0060042	0.05245	0.7976	0.285	0.1127	0.5019	0.01717	retina morphogenesis in camera-type eye	7
GO:0033138	0.3849	0.1167	0.1262	0.06779	0.4703	0.1269	positive regulation of peptidyl-serine phosphorylation	10
GO:1901214	0.9412	0.2785	0.06264	0.1983	0.06503	0.3106	regulation of neuron death	48
GO:0006644	2.171	0.08233	0.09669	0.1348	0.02435	0.7172	phospholipid metabolic process	72
GO:0050905	0.02757	0.03828	0.1399	0.01415	0.1909	0.009121	neuromuscular process	22
GO:0006575	0.2184	1.182	0.1096	0.01962	0.5209	0.0723	cellular modified amino acid metabolic process	28
GO:0001736	0.3415	0.168	0.3671	0.1051	0.9371	0.1131	establishment of planar polarity	6
GO:0007164	0.3415	0.168	0.3671	0.1051	0.9371	0.1131	establishment of tissue polarity	6
GO:0019098	1.371	0.8423	2.897	1.729	0.1127	0.4546	reproductive behavior	6
GO:0044705	1.371	0.8423	2.897	1.729	0.1127	0.4546	multi-organism reproductive behavior	6
GO:0045017	1.926	0.1279	0.1919	0.08062	0.2902	0.6405	glycerolipid biosynthetic process	45
GO:0060291	0.7522	0.1604	0.6736	0.2524	0.1299	0.2519	long-term synaptic potentiation	8
GO:1902930	0.3144	0.01026	0.2347	0.0739	0.1605	0.1064	regulation of alcohol biosynthetic process	12
GO:0048592	0.2843	0.2692	0.2172	0.2315	1.164	0.09642	eye morphogenesis	37
GO:0003254	1.381	0.1905	0.02946	0.2892	0.1724	0.4696	regulation of membrane depolarization	6
GO:0015791	0.1362	0.01991	0.02369	0.04549	1.053	0.04642	polyol transport	5
GO:0007157	0.09996	0.4689	0.03648	0.5485	1.067	0.03426	heterophilic cell-cell adhesion via plasma membrane cell adhesion molecules	8
GO:0007212	0.7153	1.744	0.5939	0.6901	0.4547	0.2465	dopamine receptor signaling pathway	6
GO:0051495	0.338	2.081	0.251	0.6978	1.224	0.1165	positive regulation of cytoskeleton organization	25
GO:0003016	0.4401	0.255	0.07956	0.1342	0.4765	0.153	respiratory system process	7
GO:0007283	0.6368	0.03429	0.4412	0.6892	0.163	0.2215	spermatogenesis	58
GO:0048232	0.6368	0.03429	0.4412	0.6892	0.163	0.2215	male gamete generation	58
GO:0048546	0.2257	0.2412	0.06041	0.4572	0.03655	0.07858	digestive tract morphogenesis	7
GO:0015672	1.179	0.05003	0.1585	0.5969	0.293	0.4106	monovalent inorganic cation transport	90
GO:0009165	0.1541	0.1189	0.16	0.03017	1.341	0.05388	nucleotide biosynthetic process	59
GO:1901293	0.1541	0.1189	0.16	0.03017	1.341	0.05388	nucleoside phosphate biosynthetic process	59
GO:0006066	0.3043	0.2342	0.091	0.02697	0.02116	0.1066	alcohol metabolic process	77
GO:0032230	1.679	0.9368	0.7204	0.3679	0.1793	0.59	positive regulation of synaptic transmission, GABAergic	5
GO:1900407	2.163	0.8417	0.7264	1.331	0.1902	0.7614	regulation of cellular response to oxidative stress	9
GO:1903201	2.163	0.8417	0.7264	1.331	0.1902	0.7614	regulation of oxidative stress-induced cell death	9
GO:0071398	0.4539	0.2111	0.09989	0.8021	0.1997	0.1598	cellular response to fatty acid	8
GO:0043524	1.184	0.829	0.1512	0.02909	0.02587	0.4171	negative regulation of neuron apoptotic process	28
GO:0045920	0.2697	0.007851	0.349	0.1995	0.3001	0.09547	negative regulation of exocytosis	8
GO:0042044	0.1071	0.04374	0.02168	0.04075	1.04	0.03796	fluid transport	12
GO:0042982	0.2774	0.05961	0.03452	0.07804	0.06658	0.09834	amyloid precursor protein metabolic process	6
GO:0021879	0.6423	0.1052	0.3111	0.4759	0.3786	0.2278	forebrain neuron differentiation	9
GO:0051261	0.6513	0.1903	0.6441	0.3318	0.09588	0.2313	protein depolymerization	20
GO:0050435	0.257	0.6126	0.02461	0.5139	0.8377	0.09155	beta-amyloid metabolic process	5
GO:0072522	0.2131	0.1086	0.3116	0.08633	1.105	0.0761	purine-containing compound biosynthetic process	47
GO:0046847	0.1742	0.1462	0.09041	0.2194	0.975	0.06222	filopodium assembly	15
GO:0042472	0.02245	0.04761	0.4087	0.08002	0.7049	0.008019	inner ear morphogenesis	18
GO:0031987	1.528	1.081	0.8983	0.7569	0.4184	0.5492	locomotion involved in locomotory behavior	5
GO:0046637	0.1875	1.215	0.624	0.9657	0.3233	0.06743	regulation of alpha-beta T cell differentiation	6
GO:0032469	0.3418	0.163	0.1215	0.3555	0.1841	0.123	endoplasmic reticulum calcium ion homeostasis	5
GO:0042439	0.1075	0.282	0.216	0.04337	0.06823	0.03887	ethanolamine-containing compound metabolic process	17
GO:0021575	0.3429	0.01243	0.06537	0.8023	0.5009	0.1243	hindbrain morphogenesis	14
GO:0021587	0.3429	0.01243	0.06537	0.8023	0.5009	0.1243	cerebellum morphogenesis	14
GO:0051048	0.2013	0.0009517	0.1561	0.1456	0.07657	0.07332	negative regulation of secretion	36
GO:0051604	0.7031	0.6586	0.1142	0.7867	0.0647	0.2571	protein maturation	6
GO:0072527	0.9031	0.1893	1.562	0.4904	0.3854	0.3315	pyrimidine-containing compound metabolic process	15
GO:0010817	0.3756	0.1045	0.01423	0.04491	0.1786	0.1379	regulation of hormone levels	99
GO:0031623	0.5837	0.09337	0.1225	0.213	0.3198	0.2146	receptor internalization	16
GO:0010923	0.5682	0.2588	0.3137	0.36	0.1923	0.209	negative regulation of phosphatase activity	16
GO:0046834	0.6171	0.7225	0.04495	0.06064	0.7114	0.2273	lipid phosphorylation	9
GO:0046854	0.6171	0.7225	0.04495	0.06064	0.7114	0.2273	phosphatidylinositol phosphorylation	9
GO:0071695	0.323	0.1654	0.224	0.1791	0.3551	0.1197	anatomical structure maturation	13
GO:0045981	0.1399	0.2636	0.2046	0.3278	0.6426	0.05201	positive regulation of nucleotide metabolic process	17
GO:1900544	0.1399	0.2636	0.2046	0.3278	0.6426	0.05201	positive regulation of purine nucleotide metabolic process	17
GO:0001578	1.501	0.03626	0.7516	0.8163	1.151	0.5588	microtubule bundle formation	6
GO:0032273	0.658	1.772	0.2204	0.1648	0.8338	0.2461	positive regulation of protein polymerization	14
GO:0006891	0.7431	0.05684	0.3112	0.4756	0.199	0.2801	intra-Golgi vesicle-mediated transport	10
GO:0030308	0.2372	0.02277	0.06969	0.01578	0.5629	0.09053	negative regulation of cell growth	28
GO:0048857	3.729	0.2381	0.494	1.757	0.05316	1.432	neural nucleus development	19
GO:0050729	1.352	0.1102	0.5613	0.1138	0.02907	0.5207	positive regulation of inflammatory response	12
GO:0017144	0.01043	0.1973	0.2487	0.04738	0.2423	0.004019	drug metabolic process	6
GO:1901880	1.248	0.5094	0.8519	0.4713	0.07614	0.4819	negative regulation of protein depolymerization	16
GO:0021795	0.09196	0.01899	0.01907	0.8881	0.3287	0.03554	cerebral cortex cell migration	12
GO:1903305	0.2089	0.1552	0.08799	0.3626	0.3215	0.08102	regulation of regulated secretory pathway	9
GO:0043647	1.714	0.6827	0.6059	1.231	0.2013	0.668	inositol phosphate metabolic process	12
GO:0060193	0.3385	0.497	0.1292	0.01581	0.8276	0.1321	positive regulation of lipase activity	24
GO:1902882	1.92	0.4996	0.8951	1.254	0.09425	0.7528	regulation of response to oxidative stress	10
GO:0046785	1.218	0.3333	0.3701	0.7816	0.08624	0.4789	microtubule polymerization	9
GO:0001654	0.3745	0.5167	0.393	0.5881	0.7589	0.1494	eye development	76
GO:0015849	0.3036	0.5246	0.05836	0.7313	0.04269	0.1213	organic acid transport	59
GO:0046942	0.3036	0.5246	0.05836	0.7313	0.04269	0.1213	carboxylic acid transport	59
GO:0046949	1.19	0.1279	0.5686	0.3503	0.5582	0.4761	fatty-acyl-CoA biosynthetic process	5
GO:1903307	0.3921	0.3186	0.3212	0.5804	0.8098	0.1575	positive regulation of regulated secretory pathway	6
GO:0033555	0.6998	0.1487	0.1249	0.06735	0.4182	0.2814	multicellular organismal response to stress	15
GO:0043525	0.6893	0.1911	0.1564	0.9981	0.1864	0.2777	positive regulation of neuron apoptotic process	12
GO:0071326	0.6974	0.3262	0.01911	0.06024	0.07846	0.2827	cellular response to monosaccharide stimulus	22
GO:0002444	0.1296	0.3281	0.04036	0.2389	0.9147	0.05269	myeloid leukocyte mediated immunity	13
GO:0050778	0.03924	0.1814	0.1307	0.1433	0.183	0.01615	positive regulation of immune response	89
GO:0008154	0.3245	0.5689	0.206	0.4949	0.9138	0.1336	actin polymerization or depolymerization	26
GO:0036473	1.309	0.397	0.4054	0.8492	0.3817	0.5391	cell death in response to oxidative stress	12
GO:0031122	0.4029	0.1287	0.3422	0.145	0.2749	0.1661	cytoplasmic microtubule organization	9
GO:0030104	0.02266	0.005757	0.07149	0.01945	1.042	0.009349	water homeostasis	15
GO:0021536	0.1153	0.09471	0.01946	0.3575	0.3327	0.04782	diencephalon development	11
GO:0060191	0.5011	0.4048	0.1886	0.06481	0.6087	0.2099	regulation of lipase activity	27
GO:0008105	0.1759	0.3068	1.141	0.8074	0.6202	0.07369	asymmetric protein localization	5
GO:0045176	0.1759	0.3068	1.141	0.8074	0.6202	0.07369	apical protein localization	5
GO:0030838	0.45	2.241	0.2195	0.4872	0.9083	0.1897	positive regulation of actin filament polymerization	12
GO:1901216	0.538	0.1274	0.1018	1.223	0.1838	0.227	positive regulation of neuron death	13
GO:0007194	0.5504	0.4913	0.6705	0.009485	1.546	0.2328	negative regulation of adenylate cyclase activity	6
GO:0030800	0.5504	0.4913	0.6705	0.009485	1.546	0.2328	negative regulation of cyclic nucleotide metabolic process	6
GO:0030803	0.5504	0.4913	0.6705	0.009485	1.546	0.2328	negative regulation of cyclic nucleotide biosynthetic process	6
GO:0030809	0.5504	0.4913	0.6705	0.009485	1.546	0.2328	negative regulation of nucleotide biosynthetic process	6
GO:0030815	0.5504	0.4913	0.6705	0.009485	1.546	0.2328	negative regulation of cAMP metabolic process	6
GO:0030818	0.5504	0.4913	0.6705	0.009485	1.546	0.2328	negative regulation of cAMP biosynthetic process	6
GO:0031280	0.5504	0.4913	0.6705	0.009485	1.546	0.2328	negative regulation of cyclase activity	6
GO:0051350	0.5504	0.4913	0.6705	0.009485	1.546	0.2328	negative regulation of lyase activity	6
GO:1900372	0.5504	0.4913	0.6705	0.009485	1.546	0.2328	negative regulation of purine nucleotide biosynthetic process	6
GO:0051797	0.3094	0.213	0.4301	0.091	0.7488	0.1311	regulation of hair follicle development	5
GO:0021549	0.4018	0.01971	0.06174	0.6709	0.6029	0.1704	cerebellum development	22
GO:0048641	0.6811	0.9596	0.3251	0.6863	0.2907	0.2906	regulation of skeletal muscle tissue development	12
GO:0048565	0.1843	0.1021	0.9708	2.128	0.08168	0.0788	digestive tract development	25
GO:0001773	0.1495	0.3056	0.03952	0.1232	1.19	0.06438	myeloid dendritic cell activation	6
GO:0043011	0.1495	0.3056	0.03952	0.1232	1.19	0.06438	myeloid dendritic cell differentiation	6
GO:0032400	0.9289	0.2328	0.04608	0.6109	0.5042	0.4005	melanosome localization	7
GO:0032401	0.9289	0.2328	0.04608	0.6109	0.5042	0.4005	establishment of melanosome localization	7
GO:0051875	0.9289	0.2328	0.04608	0.6109	0.5042	0.4005	pigment granule localization	7
GO:0051905	0.9289	0.2328	0.04608	0.6109	0.5042	0.4005	establishment of pigment granule localization	7
GO:1901184	0.1693	0.2792	0.03909	0.2328	0.1156	0.07302	regulation of ERBB signaling pathway	15
GO:0071377	0.1725	0.1857	0.2986	0.5482	1.494	0.07478	cellular response to glucagon stimulus	11
GO:0043084	0.8464	0.1679	0.7978	0.8244	0.2597	0.3677	penile erection	6
GO:1903531	0.1793	0.0009974	0.082	0.07209	0.1224	0.07796	negative regulation of secretion by cell	34
GO:0009743	1.68	0.1927	0.01649	0.3717	0.07467	0.7309	response to carbohydrate	45
GO:0002429	0.2189	0.00631	0.2301	0.255	0.008816	0.09528	immune response-activating cell surface receptor signaling pathway	34
GO:0019748	0.003682	0.0522	0.05442	0.01091	0.3918	0.001603	secondary metabolic process	11
GO:0002526	0.1493	0.1266	0.07396	0.0266	0.2068	0.065	acute inflammatory response	15
GO:0045839	0.474	0.1346	0.2648	0.2446	0.002707	0.2078	negative regulation of mitotic nuclear division	6
GO:0003333	0.4712	1.359	0.3102	0.9673	0.2258	0.2068	amino acid transmembrane transport	12
GO:0051258	1.414	0.5519	0.5532	1.594	0.2565	0.6222	protein polymerization	34
GO:0045744	1.445	0.7316	0.4855	0.6573	0.2218	0.6363	negative regulation of G-protein coupled receptor protein signaling pathway	10
GO:0071621	0.2414	0.07038	0.3853	0.03249	0.5954	0.1064	granulocyte chemotaxis	12
GO:0097530	0.2414	0.07038	0.3853	0.03249	0.5954	0.1064	granulocyte migration	12
GO:0006665	0.1352	0.9889	0.09523	0.03486	0.04869	0.05962	sphingolipid metabolic process	33
GO:0010893	0.1851	0.04593	0.05824	0.03068	0.08336	0.08164	positive regulation of steroid biosynthetic process	5
GO:0010613	0.1077	0.342	0.3041	0.03468	1.182	0.04752	positive regulation of cardiac muscle hypertrophy	6
GO:0014742	0.1077	0.342	0.3041	0.03468	1.182	0.04752	positive regulation of muscle hypertrophy	6
GO:0050772	0.3503	0.1904	0.7773	0.1152	0.2142	0.1547	positive regulation of axonogenesis	16
GO:0030041	0.6323	0.7266	0.1406	0.5327	0.6277	0.2801	actin filament polymerization	20
GO:0001678	1.295	0.1564	0.1671	0.06733	0.1599	0.5741	cellular glucose homeostasis	24
GO:0009566	0.3973	0.352	1.173	0.2807	0.6234	0.1771	fertilization	12
GO:0010971	0.8447	1.176	0.3537	0.7255	0.568	0.3785	positive regulation of G2/M transition of mitotic cell cycle	6
GO:1902751	0.8447	1.176	0.3537	0.7255	0.568	0.3785	positive regulation of cell cycle G2/M phase transition	6
GO:0048668	0.6803	0.01727	0.5829	1.153	0.1292	0.3069	collateral sprouting	5
GO:0006672	0.1619	0.8664	0.05901	0.000741	0.05447	0.07305	ceramide metabolic process	19
GO:0045776	0.009693	0.5096	0.01223	0.07695	0.004953	0.004422	negative regulation of blood pressure	11
GO:0007265	1.042	0.1115	0.007219	0.0511	0.0139	0.4764	Ras protein signal transduction	81
GO:0035303	1.105	0.3181	0.05129	0.3225	0.2945	0.5072	regulation of dephosphorylation	28
GO:0008361	1.34	0.02075	0.3913	1.101	0.09006	0.6157	regulation of cell size	23
GO:0060074	0.3953	0.2332	0.1826	0.403	0.1367	0.1826	synapse maturation	7
GO:0032271	2.024	1.466	0.3176	0.4664	0.1795	0.9417	regulation of protein polymerization	27
GO:0006641	0.94	0.3235	0.8962	1.083	0.26	0.4387	triglyceride metabolic process	22
GO:0015696	0.5485	0.01857	0.05018	1.011	0.2942	0.256	ammonium transport	13
GO:0045494	0.1738	0.04805	0.1776	0.7174	0.08497	0.08122	photoreceptor cell maintenance	5
GO:0090002	1.962	0.1273	0.198	0.293	0.4875	0.9182	establishment of protein localization to plasma membrane	34
GO:1901215	1.106	0.5775	0.1472	0.04399	0.02378	0.5187	negative regulation of neuron death	32
GO:0007018	2.332	0.1602	0.8247	0.8889	0.3768	1.096	microtubule-based movement	33
GO:0007077	1.162	0.03439	0.5383	0.3745	0.9397	0.5463	mitotic nuclear envelope disassembly	5
GO:0051784	0.3648	0.0242	0.5721	0.1289	0.008332	0.1718	negative regulation of nuclear division	9
GO:0010389	0.7756	0.7708	0.6382	1.123	0.296	0.3654	regulation of G2/M transition of mitotic cell cycle	7
GO:0019751	0.5219	1.086	0.1209	0.6861	0.1294	0.2466	polyol metabolic process	20
GO:2000514	0.2463	0.8465	0.5193	0.7741	0.4336	0.1166	regulation of CD4-positive, alpha-beta T cell activation	5
GO:0051493	1.191	1.29	0.6214	2.025	0.613	0.5665	regulation of cytoskeleton organization	69
GO:0030705	1.528	0.01121	0.3123	0.1633	0.5519	0.7291	cytoskeleton-dependent intracellular transport	23
GO:0006829	0.5182	0.112	0.7407	0.627	0.08599	0.2484	zinc II ion transport	6
GO:0019953	0.4869	0.07078	0.4646	1.698	0.2737	0.2342	sexual reproduction	99
GO:0048733	0.8317	0.08255	0.3099	0.09297	0.588	0.4028	sebaceous gland development	5
GO:0006953	0.4139	0.2519	0.098	0.1671	0.2289	0.2008	acute-phase response	5
GO:0002757	0.3304	0.03119	0.2757	0.192	0.02956	0.1605	immune response-activating signal transduction	62
GO:0046634	0.3826	1.034	0.9421	1.357	0.2634	0.1873	regulation of alpha-beta T cell activation	7
GO:0033059	0.9086	0.1774	0.04864	0.2381	0.6131	0.4449	cellular pigmentation	10
GO:0032402	0.6331	0.2007	0.008435	0.3162	0.3282	0.3103	melanosome transport	6
GO:0051904	0.6331	0.2007	0.008435	0.3162	0.3282	0.3103	pigment granule transport	6
GO:0031113	1.783	0.5775	0.4186	0.519	0.09202	0.8746	regulation of microtubule polymerization	5
GO:0051494	2.549	0.5608	1.313	1.094	0.08547	1.255	negative regulation of cytoskeleton organization	23
GO:0016311	2.365	0.2399	0.1159	0.2329	0.2428	1.165	dephosphorylation	86
GO:0002263	0.00916	0.2753	0.003883	0.4252	0.3685	0.004519	cell activation involved in immune response	31
GO:0002366	0.00916	0.2753	0.003883	0.4252	0.3685	0.004519	leukocyte activation involved in immune response	31
GO:0048588	0.9123	0.1075	0.2142	0.2795	0.01338	0.4512	developmental cell growth	25
GO:0032092	0.43	0.8796	0.02622	0.1888	0.5438	0.213	positive regulation of protein binding	9
GO:0042116	0.4737	0.328	0.02557	0.2016	0.07488	0.2347	macrophage activation	12
GO:0031663	0.1599	1.26	0.09473	0.003578	0.2143	0.07981	lipopolysaccharide-mediated signaling pathway	9
GO:0061430	0.3606	0.5123	0.543	1.163	0.2217	0.1801	bone trabecula morphogenesis	7
GO:0060405	1	0.1339	1.184	0.8936	0.2516	0.4998	regulation of penile erection	5
GO:0043254	1.868	0.6616	0.1836	1.085	0.4105	0.9357	regulation of protein complex assembly	54
GO:0045909	0.2761	0.5708	0.2276	1.075	0.2502	0.1385	positive regulation of vasodilation	5
GO:0043001	1.73	0.2314	0.4475	0.8172	0.236	0.8743	Golgi to plasma membrane protein transport	11
GO:0045010	1.309	1.126	1.008	0.9143	0.2598	0.6616	actin nucleation	6
GO:0006643	0.2473	0.5894	0.1157	0.04859	0.02625	0.125	membrane lipid metabolic process	37
GO:0002253	0.2918	0.0426	0.3206	0.1543	0.04262	0.1475	activation of immune response	66
GO:0016050	1.109	0.09069	0.1064	0.3123	0.5427	0.5606	vesicle organization	62
GO:0010761	0.08973	0.6982	0.166	0.04639	0.2571	0.04543	fibroblast migration	7
GO:0009416	0.5403	0.6786	0.1314	0.05083	0.5905	0.2736	response to light stimulus	67
GO:0009063	0.354	0.2082	0.05555	0.1296	0.5545	0.1795	cellular amino acid catabolic process	18
GO:0002793	0.8514	0.251	0.01453	0.4158	0.4707	0.4318	positive regulation of peptide secretion	15
GO:0010800	0.6852	1.412	0.3179	0.1101	0.06017	0.3496	positive regulation of peptidyl-threonine phosphorylation	5
GO:1902749	0.8181	0.9371	0.8212	1.048	0.2504	0.4181	regulation of cell cycle G2/M phase transition	8
GO:0090100	0.4551	0.2352	0.05778	0.3437	0.5493	0.2334	positive regulation of transmembrane receptor protein serine/threonine kinase signaling pathway	18
GO:0021987	0.7968	0.03173	0.2372	2.256	0.7826	0.409	cerebral cortex development	23
GO:0008654	1.567	0.1701	0.06266	0.07983	0.1372	0.8086	phospholipid biosynthetic process	49
GO:0030397	1.367	0.01016	0.5079	0.2043	0.7075	0.706	membrane disassembly	6
GO:0051081	1.367	0.01016	0.5079	0.2043	0.7075	0.706	nuclear envelope disassembly	6
GO:0006906	0.4976	0.164	0.06104	0.2785	0.1853	0.2576	vesicle fusion	28
GO:0002705	0.01859	1.434	0.01439	0.156	1.089	0.009633	positive regulation of leukocyte mediated immunity	16
GO:0010921	1.086	0.5415	0.1503	0.4728	0.1712	0.5628	regulation of phosphatase activity	22
GO:0042596	0.5824	0.1599	0.02623	0.03554	0.2656	0.302	fear response	5
GO:0034765	0.3168	0.4502	0.05337	0.219	0.05152	0.1643	regulation of ion transmembrane transport	68
GO:0006638	1.071	0.3078	1.152	1.361	0.2162	0.5561	neutral lipid metabolic process	23
GO:0006639	1.071	0.3078	1.152	1.361	0.2162	0.5561	acylglycerol metabolic process	23
GO:0061387	0.5198	0.05206	0.2261	0.3152	0.03839	0.2705	regulation of extent of cell growth	16
GO:0045980	0.8886	0.4806	0.9535	0.03479	1.159	0.4627	negative regulation of nucleotide metabolic process	7
GO:1900543	0.8886	0.4806	0.9535	0.03479	1.159	0.4627	negative regulation of purine nucleotide metabolic process	7
GO:0048806	1.313	0.4065	1.025	0.3536	0.7078	0.6846	genitalia development	7
GO:0035304	0.9744	0.253	0.1383	0.2755	0.2467	0.5085	regulation of protein dephosphorylation	5
GO:0003299	0.87	0.02489	0.4344	0.2374	0.1541	0.4542	muscle hypertrophy in response to stress	7
GO:0014887	0.87	0.02489	0.4344	0.2374	0.1541	0.4542	cardiac muscle adaptation	7
GO:0014898	0.87	0.02489	0.4344	0.2374	0.1541	0.4542	cardiac muscle hypertrophy in response to stress	7
GO:0002092	0.3175	0.03344	0.2924	0.1582	0.7529	0.1664	positive regulation of receptor internalization	5
GO:0008089	1.073	0.02402	0.3174	0.7422	0.6519	0.5637	anterograde axon cargo transport	8
GO:0048741	0.8673	0.02268	0.6312	1.485	0.285	0.4574	skeletal muscle fiber development	8
GO:0043588	0.1516	0.1844	1.575	0.04891	0.1063	0.0802	skin development	62
GO:0010799	0.1966	1.921	0.2064	0.02932	0.08218	0.1046	regulation of peptidyl-threonine phosphorylation	7
GO:0018345	0.6621	0.3408	0.05401	0.3818	0.2302	0.3529	protein palmitoylation	8
GO:0002088	0.549	1.005	0.03017	1.319	0.8277	0.2927	lens development in camera-type eye	14
GO:0043113	0.0569	0.188	0.03996	0.04593	0.8518	0.03038	receptor clustering	11
GO:2000108	0.2062	0.008552	0.4208	0.4479	0.2275	0.1102	positive regulation of leukocyte apoptotic process	5
GO:0035306	0.9273	0.05431	0.08325	0.1425	0.1445	0.4964	positive regulation of dephosphorylation	6
GO:0016024	0.7956	0.06799	0.1304	0.2748	0.3342	0.426	CDP-diacylglycerol biosynthetic process	6
GO:0046341	0.7956	0.06799	0.1304	0.2748	0.3342	0.426	CDP-diacylglycerol metabolic process	6
GO:0006813	0.6067	0.1688	0.3852	0.0836	0.3706	0.326	potassium ion transport	35
GO:0090174	0.2365	0.2148	0.03807	0.21	0.1442	0.1273	organelle membrane fusion	31
GO:0009952	0.1915	0.2364	0.02866	0.2949	0.2524	0.1031	anterior/posterior pattern specification	40
GO:0050771	0.1181	0.0006729	0.1495	0.1477	0.05107	0.06366	negative regulation of axonogenesis	12
GO:0044782	0.3076	0.6015	0.4219	0.1168	0.6423	0.1666	cilium organization	21
GO:0007622	0.664	0.324	0.1429	1.261	0.0228	0.3599	rhythmic behavior	7
GO:0048512	0.664	0.324	0.1429	1.261	0.0228	0.3599	circadian behavior	7
GO:0050805	0.09152	0.04929	0.01206	0.3182	0.1062	0.04969	negative regulation of synaptic transmission	9
GO:0009749	1.939	0.2862	0.01155	0.2027	0.1983	1.053	response to glucose	35
GO:0006140	0.3595	0.2193	0.2932	0.1751	1.285	0.1957	regulation of nucleotide metabolic process	28
GO:1900542	0.3595	0.2193	0.2932	0.1751	1.285	0.1957	regulation of purine nucleotide metabolic process	28
GO:1901605	0.1087	0.7081	0.00793	0.00959	0.1981	0.05924	alpha-amino acid metabolic process	36
GO:1903747	1.898	0.08475	0.1073	0.2113	0.09482	1.036	regulation of establishment of protein localization to mitochondrion	24
GO:0009746	1.658	0.2966	0.007689	0.2038	0.1622	0.9068	response to hexose	36
GO:0034762	0.4048	0.2934	0.03386	0.3182	0.0426	0.222	regulation of transmembrane transport	73
GO:0070588	0.00199	0.01941	0.00475	1.068	0.002821	0.001094	calcium ion transmembrane transport	36
GO:0048675	0.6811	0.2037	0.242	0.2875	0.01737	0.3755	axon extension	20
GO:1990138	0.6811	0.2037	0.242	0.2875	0.01737	0.3755	neuron projection extension	20
GO:0008277	1.433	0.36	1.016	0.3366	0.2449	0.7909	regulation of G-protein coupled receptor protein signaling pathway	28
GO:0000042	0.5792	0.1085	1.026	0.5512	0.8283	0.3199	protein targeting to Golgi	7
GO:0000301	0.5792	0.1085	1.026	0.5512	0.8283	0.3199	retrograde transport, vesicle recycling within Golgi	7
GO:1903214	1.96	0.2236	0.381	0.1173	0.212	1.084	regulation of protein targeting to mitochondrion	17
GO:0032609	0.3853	0.3941	0.2978	0.413	0.5769	0.2133	interferon-gamma production	11
GO:0032649	0.3853	0.3941	0.2978	0.413	0.5769	0.2133	regulation of interferon-gamma production	11
GO:0032526	0.7551	0.5681	0.8523	1.359	0.3419	0.419	response to retinoic acid	30
GO:0098662	0.09507	0.03675	0.04739	0.71	0.06706	0.05287	inorganic cation transmembrane transport	98
GO:0046474	1.336	0.1174	0.1087	0.04041	0.2782	0.7435	glycerophospholipid biosynthetic process	38
GO:0030890	0.05117	0.6306	0.04381	0.07417	0.4425	0.0285	positive regulation of B cell proliferation	7
GO:0048596	0.377	0.09506	0.1988	0.4324	1.378	0.2102	embryonic camera-type eye morphogenesis	5
GO:0034260	0.1825	0.2658	0.09273	1.48	0.2084	0.1021	negative regulation of GTPase activity	7
GO:0043277	0.9385	0.04386	0.08703	0.7627	0.1369	0.5295	apoptotic cell clearance	5
GO:0070301	1.884	1.622	1.701	1.765	0.366	1.065	cellular response to hydrogen peroxide	14
GO:0033238	2.684	0.1865	0.6488	0.8656	0.3999	1.518	regulation of cellular amine metabolic process	9
GO:0042533	0.2646	0.009993	0.01328	0.1017	0.6561	0.1504	tumor necrosis factor biosynthetic process	5
GO:0042534	0.2646	0.009993	0.01328	0.1017	0.6561	0.1504	regulation of tumor necrosis factor biosynthetic process	5
GO:1901879	0.7441	0.2894	0.4677	0.3706	0.06367	0.4235	regulation of protein depolymerization	19
GO:0071804	0.6334	0.1628	0.3867	0.09857	0.5362	0.3605	cellular potassium ion transport	25
GO:0071805	0.6334	0.1628	0.3867	0.09857	0.5362	0.3605	potassium ion transmembrane transport	25
GO:0032024	1.188	0.3472	0.0119	0.4584	0.4058	0.6796	positive regulation of insulin secretion	12
GO:0003407	0.006952	1.653	0.1317	0.0236	0.4746	0.003979	neural retina development	9
GO:0008088	1.075	0.008329	0.1025	0.3839	0.9342	0.6155	axon cargo transport	11
GO:0015804	0.3902	0.5623	0.04447	1.23	0.02184	0.2237	neutral amino acid transport	8
GO:0060395	0.336	0.1935	0.07594	0.1673	0.2375	0.1928	SMAD protein signal transduction	13
GO:0046503	0.7734	0.6544	2.307	0.8393	0.1417	0.4439	glycerolipid catabolic process	7
GO:0032941	0.338	0.1155	0.1606	0.1776	0.3921	0.1941	secretion by tissue	17
GO:0042088	0.05865	1.043	0.1558	0.4157	0.3742	0.0339	T-helper 1 type immune response	5
GO:0045684	0.1133	0.9258	0.7997	0.7483	0.6846	0.06551	positive regulation of epidermis development	9
GO:0072659	2.609	0.06765	0.1495	0.7152	0.7682	1.518	protein localization to plasma membrane	51
GO:0006909	0.291	0.02381	0.04634	0.3228	0.01202	0.1695	phagocytosis	35
GO:0048259	0.4206	0.3489	0.0466	0.2425	0.2998	0.2455	regulation of receptor-mediated endocytosis	16
GO:0060674	0.8981	1.112	1.217	0.09859	0.5565	0.528	placenta blood vessel development	8
GO:0045580	0.006273	0.4525	0.2629	0.4021	0.2907	0.003697	regulation of T cell differentiation	16
GO:0048566	0.1223	0.006285	1.799	1.136	0.3811	0.0721	embryonic digestive tract development	6
GO:0007289	0.2644	0.5437	0.3041	0.7853	0.1569	0.156	spermatid nucleus differentiation	5
GO:0090382	0.6232	0.7078	0.2585	0.7075	0.05147	0.3684	phagosome maturation	8
GO:0021872	0.8084	0.1802	0.6573	0.7282	0.6895	0.4808	forebrain generation of neurons	11
GO:0021762	5	0.3629	1.249	1.632	0.05869	2.982	substantia nigra development	14
GO:0048704	0.4268	0.6838	0.8878	0.4714	0.8033	0.255	embryonic skeletal system morphogenesis	15
GO:0007176	0.07422	0.3313	0.1286	0.02916	0.2046	0.04437	regulation of epidermal growth factor-activated receptor activity	7
GO:0042471	0.04231	0.08021	0.4025	0.0631	1.083	0.02539	ear morphogenesis	22
GO:0042058	0.1749	0.1833	0.02396	0.2308	0.1967	0.1053	regulation of epidermal growth factor receptor signaling pathway	14
GO:0051953	0.2084	0.04523	0.04407	0.2695	0.2186	0.1256	negative regulation of amine transport	5
GO:0048701	1.212	1.261	0.2998	0.4636	0.2091	0.7311	embryonic cranial skeleton morphogenesis	8
GO:0048532	0.1016	0.4249	0.2432	1.387	0.2665	0.06143	anatomical structure arrangement	5
GO:0034067	1.5	0.343	0.6525	0.423	1.604	0.911	protein localization to Golgi apparatus	11
GO:0043486	0.04136	0.6907	0.6062	0.0494	0.1137	0.02518	histone exchange	8
GO:0072600	0.8304	0.2034	0.7278	0.5316	0.9374	0.5057	establishment of protein localization to Golgi	8
GO:0035235	0.03074	0.05522	0.1749	0.1519	0.006502	0.01875	ionotropic glutamate receptor signaling pathway	5
GO:0010837	0.01861	0.01936	1.246	0.04473	0.07631	0.01136	regulation of keratinocyte proliferation	5
GO:0072525	0.1277	1.257	0.08851	0.02127	0.3946	0.07798	pyridine-containing compound biosynthetic process	6
GO:0044089	0.6149	2.258	0.06473	0.3313	1.186	0.3757	positive regulation of cellular component biogenesis	57
GO:0044801	0.3705	0.1901	0.04476	0.2398	0.1995	0.2265	single-organism membrane fusion	34
GO:0048284	0.3705	0.1901	0.04476	0.2398	0.1995	0.2265	organelle fusion	34
GO:0021543	1.16	0.07083	0.3685	2.901	0.3281	0.7093	pallium development	28
GO:0050775	0.3606	0.2308	0.4032	0.52	0.2397	0.2206	positive regulation of dendrite morphogenesis	6
GO:0090277	1.028	0.3364	0.02953	0.4206	0.3388	0.6294	positive regulation of peptide hormone secretion	14
GO:2000273	0.03714	0.5871	0.03334	0.06405	1.393	0.0228	positive regulation of receptor activity	9
GO:0045471	0.7104	0.5204	0.08976	0.8495	0.1359	0.4363	response to ethanol	32
GO:0045932	0.05659	0.5681	0.07006	0.1164	0.2877	0.03479	negative regulation of muscle contraction	5
GO:0051017	0.2099	0.8127	0.02463	0.59	2.353	0.1296	actin filament bundle assembly	18
GO:0061572	0.2099	0.8127	0.02463	0.59	2.353	0.1296	actin filament bundle organization	18
GO:0007009	1.721	0.169	0.2783	0.5887	0.2547	1.065	plasma membrane organization	70
GO:0043010	0.3301	0.5617	0.3499	0.7712	0.6343	0.2051	camera-type eye development	63
GO:0032288	0.4496	0.2178	0.2137	0.3764	0.4132	0.2804	myelin assembly	9
GO:0030833	1.127	1.56	0.2716	0.547	0.4083	0.7036	regulation of actin filament polymerization	21
GO:0043244	0.6062	0.2306	0.2807	0.3666	0.02005	0.3789	regulation of protein complex disassembly	21
GO:0042384	0.5033	0.4974	0.7077	0.08802	0.5946	0.3154	cilium assembly	17
GO:0051782	0.2691	0.02392	0.7126	0.1513	0.005725	0.1688	negative regulation of cell division	11
GO:0007595	0.5319	0.2362	0.3532	0.3206	0.2358	0.3337	lactation	11
GO:0060491	0.2202	0.2152	0.08609	0.3997	1.096	0.1397	regulation of cell projection assembly	14
GO:0000381	0.538	0.07051	0.5142	0.09021	0.6239	0.3426	regulation of alternative mRNA splicing, via spliceosome	6
GO:0050714	1.014	0.4102	0.08549	0.7629	0.2109	0.6461	positive regulation of protein secretion	29
GO:0001702	0.8384	0.4671	0.2859	1.149	0.6461	0.535	gastrulation with mouth forming second	8
GO:0043242	0.7362	0.4408	0.5148	0.3406	0.01505	0.4722	negative regulation of protein complex disassembly	19
GO:0031076	0.6762	0.2651	0.3436	0.7521	1.685	0.4342	embryonic camera-type eye development	6
GO:0006687	0.05133	0.8722	0.146	0.006783	0.06068	0.03296	glycosphingolipid metabolic process	17
GO:2001222	0.261	0.5417	0.07621	0.8136	0.08091	0.1676	regulation of neuron migration	6
GO:0030149	1.287	0.4222	1.094	0.1126	0.01382	0.8286	sphingolipid catabolic process	6
GO:0046466	1.287	0.4222	1.094	0.1126	0.01382	0.8286	membrane lipid catabolic process	6
GO:0050854	0.3393	0.01578	0.1752	0.3227	0.1995	0.2185	regulation of antigen receptor-mediated signaling pathway	5
GO:0040019	0.042	0.4815	0.0738	0.543	0.4234	0.02705	positive regulation of embryonic development	5
GO:0031334	0.8459	1.126	0.1558	0.2104	0.9014	0.5457	positive regulation of protein complex assembly	27
GO:0019886	3.612	0.5617	0.5423	2.389	0.6044	2.331	antigen processing and presentation of exogenous peptide antigen via MHC class II	20
GO:2000179	0.1783	0.1632	0.47	0.3825	0.2123	0.1151	positive regulation of neural precursor cell proliferation	7
GO:0061640	0.1283	0.1195	0.06799	0.5331	0.03311	0.08331	cytoskeleton-dependent cytokinesis	6
GO:0032434	1.354	0.02607	0.1911	1.137	0.01363	0.8799	regulation of proteasomal ubiquitin-dependent protein catabolic process	19
GO:0050891	0.02982	0.02653	0.02457	0.04491	0.5412	0.01939	multicellular organismal water homeostasis	12
GO:0060428	1.274	0.51	0.364	0.3371	0.2969	0.8289	lung epithelium development	7
GO:0031333	2.272	0.4452	0.6754	1.646	0.116	1.481	negative regulation of protein complex assembly	24
GO:0043173	0.1091	0.03828	0.1417	0.1188	0.2407	0.07114	nucleotide salvage	5
GO:1901992	1.871	0.5592	1.437	1.874	0.1196	1.221	positive regulation of mitotic cell cycle phase transition	11
GO:0002756	0.6911	0.4929	0.1104	0.2048	0.4082	0.4527	MyD88-independent toll-like receptor signaling pathway	19
GO:0002495	2.761	0.8909	0.5725	2.458	0.537	1.809	antigen processing and presentation of peptide antigen via MHC class II	22
GO:0072657	3.757	0.06216	0.06696	0.2073	0.1912	2.464	protein localization to membrane	98
GO:0038127	0.578	0.823	0.07644	0.1892	0.3598	0.3795	ERBB signaling pathway	64
GO:0006892	2.517	0.2078	0.1473	0.7055	0.4837	1.653	post-Golgi vesicle-mediated transport	29
GO:1903749	1.723	0.1198	0.1314	0.1477	0.1435	1.134	positive regulation of establishment of protein localization to mitochondrion	23
GO:0060560	0.6812	0.2747	0.5636	1.489	0.1139	0.4494	developmental growth involved in morphogenesis	38
GO:0032570	1.147	0.05285	0.4807	0.9253	0.2391	0.7579	response to progesterone	9
GO:0070527	0.2329	0.311	0.6311	0.02579	0.2821	0.1541	platelet aggregation	11
GO:0035567	0.4282	0.4888	0.3078	0.8245	1.394	0.2839	non-canonical Wnt signaling pathway	12
GO:1901989	1.334	0.5012	1.358	1.277	0.05824	0.8861	positive regulation of cell cycle phase transition	12
GO:1903523	0.08486	1.15	0.02837	0.4193	0.1054	0.05638	negative regulation of blood circulation	8
GO:0031063	0.8428	0.009483	0.1824	0.7409	0.1423	0.5602	regulation of histone deacetylation	5
GO:1901099	0.832	0.003607	0.03539	0.2189	0.1294	0.5531	negative regulation of signal transduction in absence of ligand	6
GO:2001240	0.832	0.003607	0.03539	0.2189	0.1294	0.5531	negative regulation of extrinsic apoptotic signaling pathway in absence of ligand	6
GO:0006901	0.9636	0.8809	0.9308	1.588	0.1232	0.6409	vesicle coating	7
GO:0035434	0.1677	0.05668	0.003893	0.2482	0.2064	0.1116	copper ion transmembrane transport	5
GO:0016056	0.3001	0.05259	0.7083	0.0224	0.1444	0.1998	rhodopsin mediated signaling pathway	7
GO:0022400	0.3001	0.05259	0.7083	0.0224	0.1444	0.1998	regulation of rhodopsin mediated signaling pathway	7
GO:0007585	0.8613	0.09872	0.2095	0.3303	0.9273	0.5741	respiratory gaseous exchange	14
GO:0031069	0.1059	0.02367	0.05366	0.008717	0.05559	0.07092	hair follicle morphogenesis	8
GO:0048024	0.402	0.0725	0.4712	0.04724	0.8189	0.2693	regulation of mRNA splicing, via spliceosome	8
GO:0090128	0.09078	0.2975	0.02789	0.1775	0.3171	0.06085	regulation of synapse maturation	5
GO:0034284	1.677	0.3124	0.011	0.3686	0.07569	1.126	response to monosaccharide	38
GO:0042113	0.1342	0.6292	0.1119	0.5147	1.001	0.09021	B cell activation	33
GO:0048048	0.2503	0.06376	0.3651	0.6947	1.472	0.1683	embryonic eye morphogenesis	6
GO:0070585	3.091	0.1106	0.2248	0.4552	0.08239	2.081	protein localization to mitochondrion	32
GO:0072655	3.091	0.1106	0.2248	0.4552	0.08239	2.081	establishment of protein localization to mitochondrion	32
GO:0007030	1.571	0.3485	0.1478	0.09495	0.6628	1.059	Golgi organization	16
GO:1900034	1.553	0.8673	0.2827	0.6323	0.2188	1.05	regulation of cellular response to heat	8
GO:0008334	0.5025	0.1174	1.007	1.05	0.379	0.3398	histone mRNA metabolic process	6
GO:0006997	1.047	0.1056	0.4547	0.5311	0.3356	0.7082	nucleus organization	21
GO:0046661	1.757	0.7948	0.6753	0.2169	0.3099	1.193	male sex differentiation	23
GO:0008064	0.6196	1.23	0.2778	0.5131	0.8131	0.4209	regulation of actin polymerization or depolymerization	26
GO:0030832	0.6196	1.23	0.2778	0.5131	0.8131	0.4209	regulation of actin filament length	26
GO:0002224	0.4825	0.5076	0.1112	0.05042	0.1479	0.3283	toll-like receptor signaling pathway	31
GO:0040018	0.1551	0.07279	0.03596	0.05963	0.2251	0.1056	positive regulation of multicellular organism growth	7
GO:0030901	4.031	0.8229	0.5455	1.515	0.1261	2.756	midbrain development	22
GO:0002504	3.036	0.7151	0.474	2.633	0.727	2.077	antigen processing and presentation of peptide or polysaccharide antigen via MHC class II	23
GO:0034121	0.4977	0.1112	0.2103	0.09986	0.134	0.3405	regulation of toll-like receptor signaling pathway	7
GO:0006862	1.249	0.004172	0.06133	0.333	0.08548	0.8559	nucleotide transport	5
GO:0046470	0.07572	0.1417	0.2585	0.02392	0.09517	0.0519	phosphatidylcholine metabolic process	10
GO:1901796	0.592	0.6447	0.1979	0.2227	0.8475	0.4058	regulation of signal transduction by p53 class mediator	8
GO:0006661	1.377	0.201	0.08541	0.1242	0.3935	0.9447	phosphatidylinositol biosynthetic process	18
GO:0030031	0.5678	0.4393	0.08577	0.4627	1.31	0.3899	cell projection assembly	52
GO:1903955	1.762	0.3137	0.4635	0.06887	0.3207	1.213	positive regulation of protein targeting to mitochondrion	16
GO:0021535	0.3503	0.03581	0.3132	0.4677	0.2236	0.2433	cell migration in hindbrain	9
GO:0090150	3.475	0.07352	0.08032	0.0493	0.0836	2.418	establishment of protein localization to membrane	72
GO:0006626	3.257	0.2517	0.5947	0.3476	0.1678	2.272	protein targeting to mitochondrion	25
GO:0030500	0.3007	0.3744	0.04547	0.8925	0.8165	0.21	regulation of bone mineralization	14
GO:0031023	0.7195	0.04295	1.662	0.5736	0.2717	0.5032	microtubule organizing center organization	16
GO:0070670	0.2522	0.1988	0.4967	0.2351	0.02229	0.1764	response to interleukin-4	5
GO:0071353	0.2522	0.1988	0.4967	0.2351	0.02229	0.1764	cellular response to interleukin-4	5
GO:0007528	0.4781	0.2378	0.5531	0.05174	0.7881	0.3345	neuromuscular junction development	11
GO:0001558	0.6951	0.02394	0.1346	0.1057	0.2382	0.4869	regulation of cell growth	59
GO:0051341	0.07643	0.1893	0.009634	0.2143	0.02837	0.05368	regulation of oxidoreductase activity	15
GO:0006684	0.2359	0.6726	0.4093	0.6405	0.1331	0.1657	sphingomyelin metabolic process	5
GO:0070167	0.3552	0.4075	0.06594	0.8652	0.667	0.2496	regulation of biomineral tissue development	15
GO:0006664	0.1514	0.4065	0.1823	0.01543	0.02855	0.1064	glycolipid metabolic process	21
GO:1903509	0.1514	0.4065	0.1823	0.01543	0.02855	0.1064	liposaccharide metabolic process	21
GO:1903146	0.4113	0.3894	0.2009	1.712	0.27	0.2894	regulation of mitochondrion degradation	32
GO:0060260	1.981	0.1042	1.383	1.494	0.41	1.394	regulation of transcription initiation from RNA polymerase II promoter	5
GO:0006513	0.8861	0.7443	0.2231	0.07605	0.5657	0.6247	protein monoubiquitination	9
GO:0042542	3.38	1.855	2.149	3.157	0.2153	2.386	response to hydrogen peroxide	23
GO:0010469	0.06751	0.3272	0.02488	0.03809	1.08	0.04772	regulation of receptor activity	23
GO:0035871	0.6201	0.7534	0.4951	0.1505	0.9142	0.4389	protein K11-linked deubiquitination	5
GO:0000380	0.9044	0.1202	0.8247	0.2275	0.7731	0.6405	alternative mRNA splicing, via spliceosome	7
GO:0006898	0.6534	0.5884	0.5872	0.3831	0.02746	0.4635	receptor-mediated endocytosis	56
GO:0007098	0.2303	0.1238	1.337	0.7035	0.4018	0.1635	centrosome cycle	9
GO:0006677	0.1438	0.2857	0.03102	0.0005044	0.0121	0.1021	glycosylceramide metabolic process	5
GO:0002090	0.1144	0.06201	0.2761	0.1141	0.5443	0.08124	regulation of receptor internalization	8
GO:0010639	4.255	0.146	4.078	1.749	0.01474	3.027	negative regulation of organelle organization	56
GO:0002755	1.018	0.1961	0.3193	0.4985	0.08108	0.7266	MyD88-dependent toll-like receptor signaling pathway	18
GO:0061053	0.1217	0.2704	0.108	0.1891	0.04783	0.08687	somite development	12
GO:0042517	0.009681	0.07938	0.1356	0.1436	0.03911	0.006911	positive regulation of tyrosine phosphorylation of Stat3 protein	6
GO:0006749	0.5945	0.861	0.2543	0.07564	1.121	0.4247	glutathione metabolic process	7
GO:0019722	0.05625	0.6111	0.2061	0.2072	0.2019	0.0402	calcium-mediated signaling	31
GO:0030204	0.3029	0.6028	0.4723	0.1147	0.01018	0.2168	chondroitin sulfate metabolic process	17
GO:0007548	1.826	0.88	1.304	1.305	0.4842	1.309	sex differentiation	43
GO:0002703	0.02968	0.662	0.02801	0.2531	0.4974	0.02129	regulation of leukocyte mediated immunity	23
GO:0006470	1.361	0.06531	0.1644	0.1292	0.3141	0.9793	protein dephosphorylation	41
GO:0016572	0.6157	0.4505	0.7305	0.2099	0.1798	0.4434	histone phosphorylation	9
GO:0048753	0.9592	0.4169	0.3097	0.2022	0.9053	0.6926	pigment granule organization	5
GO:0034587	0.6705	0.02079	0.2181	0.03577	0.8104	0.4844	piRNA metabolic process	6
GO:0035337	0.955	0.06022	0.2854	0.09189	0.5072	0.6918	fatty-acyl-CoA metabolic process	7
GO:1903959	0.7154	0.5036	0.9634	0.2904	0.00765	0.5197	regulation of anion transmembrane transport	8
GO:0006695	1.537	0.09104	0.6081	0.07788	0.03757	1.117	cholesterol biosynthetic process	14
GO:0021988	0.4748	0.6035	0.1207	0.6033	0.2117	0.3451	olfactory lobe development	6
GO:0009064	0.3651	0.4825	0.04616	0.6241	0.04915	0.2656	glutamine family amino acid metabolic process	11
GO:0072384	0.822	0.09415	0.2185	0.06348	0.1928	0.5986	organelle transport along microtubule	9
GO:0010390	0.7218	0.1086	0.2462	0.2008	0.5638	0.5279	histone monoubiquitination	5
GO:0003091	0.1471	0.04179	0.008505	0.09004	0.5242	0.1078	renal water homeostasis	8
GO:0051205	0.8077	0.09825	0.01128	0.3932	0.01681	0.592	protein insertion into membrane	9
GO:0007173	0.5909	0.7254	0.06441	0.1886	0.4412	0.4333	epidermal growth factor receptor signaling pathway	63
GO:0006998	1.976	0.07928	0.5836	0.2526	0.8621	1.45	nuclear envelope organization	11
GO:0038093	0.9575	0.4059	0.2609	0.3634	0.154	0.7039	Fc receptor signaling pathway	52
GO:0007530	0.08926	0.652	0.09792	0.001842	0.1422	0.06563	sex determination	5
GO:0010970	1.305	0.009309	0.3203	0.2604	0.5534	0.9625	microtubule-based transport	20
GO:0048193	2.694	0.09562	0.04923	0.2022	0.3123	1.989	Golgi vesicle transport	69
GO:0048747	1.82	0.0539	1.584	1.803	0.2883	1.344	muscle fiber development	12
GO:0006878	0.1449	0.1096	0.006484	0.1288	0.2645	0.1071	cellular copper ion homeostasis	6
GO:0055070	0.1449	0.1096	0.006484	0.1288	0.2645	0.1071	copper ion homeostasis	6
GO:0002251	0.01408	0.8008	0.08954	0.182	0.1912	0.01042	organ or tissue specific immune response	5
GO:0014904	0.8334	0.01034	0.9556	1.384	0.3742	0.618	myotube cell development	9
GO:0001659	0.8681	0.3063	0.325	0.5923	0.1759	0.6454	temperature homeostasis	7
GO:0008584	1.574	0.7984	0.8844	0.18	0.4362	1.171	male gonad development	20
GO:0046546	1.574	0.7984	0.8844	0.18	0.4362	1.171	development of primary male sexual characteristics	20
GO:0032409	0.8211	0.3196	0.03373	0.3722	0.01132	0.6129	regulation of transporter activity	38
GO:0046939	0.4153	0.4962	0.4581	1.045	1.056	0.3101	nucleotide phosphorylation	6
GO:0043473	0.3215	0.219	0.008507	0.3346	0.6791	0.2408	pigmentation	18
GO:2000142	2.321	0.2855	1.236	1.074	0.2108	1.739	regulation of DNA-templated transcription, initiation	6
GO:0030516	0.2433	0.2287	0.1381	0.1508	0.09252	0.1823	regulation of axon extension	13
GO:0043536	1.067	0.1834	0.5584	0.3163	1.01	0.8001	positive regulation of blood vessel endothelial cell migration	6
GO:0006369	1.134	0.0155	0.8099	0.05225	0.129	0.8508	termination of RNA polymerase II transcription	9
GO:0006893	1.357	0.2872	0.2532	0.6999	0.3136	1.019	Golgi to plasma membrane transport	15
GO:0090502	0.5571	0.3615	0.3278	0.02106	0.406	0.419	RNA phosphodiester bond hydrolysis, endonucleolytic	10
GO:0051293	0.7627	0.004424	0.3298	0.9809	0.5644	0.574	establishment of spindle localization	8
GO:0051653	0.7627	0.004424	0.3298	0.9809	0.5644	0.574	spindle localization	8
GO:0043094	0.1424	0.09492	0.0588	0.1948	0.246	0.1072	cellular metabolic compound salvage	7
GO:0061025	0.4427	0.3107	0.04634	0.2016	0.1727	0.3339	membrane fusion	41
GO:0002820	0.4055	0.6868	0.8181	0.5724	0.04705	0.3059	negative regulation of adaptive immune response	6
GO:0002823	0.4055	0.6868	0.8181	0.5724	0.04705	0.3059	negative regulation of adaptive immune response based on somatic recombination of immune receptors built from immunoglobulin superfamily domains	6
GO:0021799	0.04569	0.01185	0.002649	0.6713	0.6187	0.0345	cerebral cortex radially oriented cell migration	8
GO:0007608	0.09045	0.4421	0.3608	0.5472	0.09083	0.06834	sensory perception of smell	5
GO:0072661	0.2447	0.1158	0.02538	0.3044	0.1665	0.185	protein targeting to plasma membrane	8
GO:0045058	0.127	0.2211	0.1727	0.07414	0.7365	0.09608	T cell selection	5
GO:0000413	1.968	0.361	0.9924	0.3951	0.2166	1.491	protein peptidyl-prolyl isomerization	9
GO:0010543	0.1584	0.4866	1.197	0.2315	0.3174	0.1201	regulation of platelet activation	7
GO:0050851	0.2882	0.0132	0.1907	0.4102	0.0131	0.2186	antigen receptor-mediated signaling pathway	24
GO:0010171	1.432	0.8667	0.7132	0.4886	0.1648	1.087	body morphogenesis	15
GO:0060323	1.432	0.8667	0.7132	0.4886	0.1648	1.087	head morphogenesis	15
GO:0060324	1.432	0.8667	0.7132	0.4886	0.1648	1.087	face development	15
GO:0060325	1.432	0.8667	0.7132	0.4886	0.1648	1.087	face morphogenesis	15
GO:0050684	1.114	0.1546	0.3725	0.2213	1.372	0.8459	regulation of mRNA processing	15
GO:0016126	1.789	0.1157	0.4998	0.08214	0.02195	1.36	sterol biosynthetic process	15
GO:0001844	0.5437	0.04217	0.01723	0.5496	0.06005	0.4143	protein insertion into mitochondrial membrane involved in apoptotic signaling pathway	7
GO:0051204	0.5437	0.04217	0.01723	0.5496	0.06005	0.4143	protein insertion into mitochondrial membrane	7
GO:1900739	0.5437	0.04217	0.01723	0.5496	0.06005	0.4143	regulation of protein insertion into mitochondrial membrane involved in apoptotic signaling pathway	7
GO:1900740	0.5437	0.04217	0.01723	0.5496	0.06005	0.4143	positive regulation of protein insertion into mitochondrial membrane involved in apoptotic signaling pathway	7
GO:0006520	0.3495	0.6184	0.1	0.02326	0.09791	0.2666	cellular amino acid metabolic process	56
GO:0043414	2.738	0.4225	1.812	0.7463	0.1116	2.091	macromolecule methylation	37
GO:0046173	0.1658	0.5778	0.06766	0.6019	0.8579	0.1267	polyol biosynthetic process	7
GO:0034614	1.35	1.043	0.9502	1.91	0.5158	1.032	cellular response to reactive oxygen species	22
GO:0006497	0.7322	0.06172	0.05713	0.1049	0.08744	0.5606	protein lipidation	13
GO:0007422	0.09674	0.7526	0.6954	0.1099	0.8314	0.07407	peripheral nervous system development	22
GO:0031103	0.2005	1.653	0.2532	0.3826	0.1032	0.1537	axon regeneration	7
GO:0016042	0.455	0.2103	0.4688	0.07674	0.009149	0.349	lipid catabolic process	49
GO:0060041	0.1034	0.867	0.2	0.5332	0.3018	0.07934	retina development in camera-type eye	29
GO:0034166	0.8681	0.3283	0.3826	0.6341	0.1685	0.6664	toll-like receptor 10 signaling pathway	15
GO:0042100	0.0651	0.6451	0.06984	0.1798	1.126	0.05004	B cell proliferation	13
GO:2000177	0.3079	0.1664	0.2462	0.5277	0.1298	0.2367	regulation of neural precursor cell proliferation	13
GO:0022898	0.6055	0.4253	0.02708	0.2071	0.01869	0.4665	regulation of transmembrane transporter activity	36
GO:0030501	0.2824	0.6661	0.1166	1.264	0.5385	0.2176	positive regulation of bone mineralization	10
GO:0070169	0.2824	0.6661	0.1166	1.264	0.5385	0.2176	positive regulation of biomineral tissue development	10
GO:0048706	0.4279	0.254	0.9343	0.4977	0.8359	0.3298	embryonic skeletal system development	23
GO:0001508	0.07309	0.05363	0.003622	0.5006	0.1642	0.05642	action potential	26
GO:0018208	1.407	0.1874	0.6728	0.2123	0.2267	1.088	peptidyl-proline modification	11
GO:0007276	0.2791	0.06146	0.2509	1.38	0.3716	0.2159	gamete generation	80
GO:0034142	0.6447	0.3586	0.1681	0.1576	0.3025	0.499	toll-like receptor 4 signaling pathway	26
GO:0001841	0.2999	0.05424	0.03905	0.4146	0.8792	0.2326	neural tube formation	21
GO:0016049	1.699	0.08823	0.1148	0.4652	0.1233	1.319	cell growth	79
GO:0042752	0.6345	0.123	0.02424	0.4108	0.004275	0.4932	regulation of circadian rhythm	20
GO:0030177	1.61	0.04908	0.3282	0.9228	0.5616	1.252	positive regulation of Wnt signaling pathway	41
GO:0007052	0.09657	0.3194	0.4219	0.2804	1.012	0.07521	mitotic spindle organization	12
GO:0070723	0.7481	1.6	0.4636	1.359	0.4765	0.583	response to cholesterol	5
GO:0090311	0.3978	0.04932	0.1923	0.2206	0.2406	0.3103	regulation of protein deacetylation	7
GO:0032272	2.089	0.4953	0.4245	0.5705	0.01828	1.631	negative regulation of protein polymerization	14
GO:0043648	0.2718	0.5372	0.01684	0.01081	0.4132	0.2124	dicarboxylic acid metabolic process	11
GO:0000188	0.7363	0.2961	0.4141	0.03367	0.6312	0.5756	inactivation of MAPK activity	7
GO:0001510	0.2595	0.1922	0.6034	0.06917	0.2128	0.203	RNA methylation	8
GO:0035510	1.402	0.02108	2.525	1.438	0.1713	1.097	DNA dealkylation	5
GO:0080111	1.402	0.02108	2.525	1.438	0.1713	1.097	DNA demethylation	5
GO:0046068	0.2607	0.01	0.01572	0.869	1.47	0.2041	cGMP metabolic process	7
GO:0032743	0.02326	0.6811	0.06536	0.3317	1.021	0.01823	positive regulation of interleukin-2 production	8
GO:1901264	0.5862	0.007708	0.194	0.1999	0.1037	0.4595	carbohydrate derivative transport	10
GO:0021772	0.5345	0.4045	0.257	0.8145	0.1284	0.4196	olfactory bulb development	5
GO:0002768	0.4726	0.141	0.2451	0.3184	0.05051	0.3712	immune response-regulating cell surface receptor signaling pathway	71
GO:0021932	0.3957	0.04044	0.3229	0.6581	0.1211	0.3114	hindbrain radial glia guided cell migration	7
GO:1901617	0.2396	0.1346	0.1553	0.08607	0.1473	0.1888	organic hydroxy compound biosynthetic process	50
GO:0010771	0.2232	0.0003547	0.03075	0.6656	0.058	0.176	negative regulation of cell morphogenesis involved in differentiation	19
GO:0043030	0.1986	0.5426	0.05804	0.2083	0.1534	0.1568	regulation of macrophage activation	6
GO:0048854	0.7892	0.0004402	0.2512	0.6133	0.1314	0.6236	brain morphogenesis	5
GO:0048260	0.5773	0.3331	0.1269	0.3244	0.2144	0.4569	positive regulation of receptor-mediated endocytosis	11
GO:0010226	0.1707	0.1564	0.004173	0.1092	0.3571	0.1352	response to lithium ion	5
GO:1903053	0.1419	0.05595	0.04938	0.4663	1.397	0.1125	regulation of extracellular matrix organization	5
GO:0030888	0.07608	0.6088	0.06775	0.1024	0.8535	0.06033	regulation of B cell proliferation	11
GO:1902107	0.08457	0.4879	0.579	0.6908	1.45	0.06709	positive regulation of leukocyte differentiation	21
GO:0070542	0.7441	0.3058	0.05278	1.322	0.07935	0.5908	response to fatty acid	13
GO:0032412	0.6613	0.4996	0.04625	0.2712	0.01687	0.5254	regulation of ion transmembrane transporter activity	35
GO:0038123	1.036	0.2134	0.3768	0.5132	0.1089	0.8235	toll-like receptor TLR1:TLR2 signaling pathway	16
GO:0038124	1.036	0.2134	0.3768	0.5132	0.1089	0.8235	toll-like receptor TLR6:TLR2 signaling pathway	16
GO:0006479	2.902	0.6276	1.687	1.293	0.09426	2.309	protein methylation	24
GO:0008213	2.902	0.6276	1.687	1.293	0.09426	2.309	protein alkylation	24
GO:0048730	0.1992	0.02033	0.0972	0.01153	0.02574	0.1585	epidermis morphogenesis	9
GO:0097028	0.3723	0.2216	0.1553	0.2142	1.264	0.2966	dendritic cell differentiation	8
GO:0097320	0.1505	0.5163	0.1908	0.02052	0.09837	0.1199	membrane tubulation	5
GO:0032436	1.111	0.1317	0.1125	0.6221	0.01698	0.8854	positive regulation of proteasomal ubiquitin-dependent protein catabolic process	7
GO:0006805	0.01117	0.07091	0.3656	0.07549	0.2918	0.008923	xenobiotic metabolic process	30
GO:0071466	0.01117	0.07091	0.3656	0.07549	0.2918	0.008923	cellular response to xenobiotic stimulus	30
GO:0055017	0.8251	0.1211	0.8532	1.076	0.07932	0.6594	cardiac muscle tissue growth	9
GO:0010507	0.08993	0.1061	0.1655	0.1417	0.2618	0.07189	negative regulation of autophagy	9
GO:0045807	0.463	0.144	0.0773	0.2358	0.02029	0.3702	positive regulation of endocytosis	19
GO:0014020	0.1872	0.03426	0.06047	0.3842	1.032	0.1497	primary neural tube formation	18
GO:0030307	0.8582	0.02348	0.3023	0.4468	0.373	0.6873	positive regulation of cell growth	24
GO:0043403	0.9603	0.241	0.5546	1.449	0.4616	0.7699	skeletal muscle tissue regeneration	8
GO:0031214	0.1938	0.3959	0.0379	0.8615	0.3905	0.1556	biomineral tissue development	26
GO:0046434	0.06499	0.6091	0.528	0.7427	0.2602	0.05244	organophosphate catabolic process	20
GO:1901030	0.6868	0.2307	0.0284	0.8386	0.09666	0.5569	positive regulation of mitochondrial outer membrane permeabilization involved in apoptotic signaling pathway	9
GO:0050766	0.1155	0.1463	0.1042	0.1442	0.007305	0.0937	positive regulation of phagocytosis	5
GO:0030100	0.1051	0.1251	0.00251	0.2413	0.0574	0.08528	regulation of endocytosis	39
GO:0060271	0.4709	1.188	0.8376	0.06915	0.633	0.3821	cilium morphogenesis	25
GO:0090305	1.663	0.4205	1.695	0.7613	0.284	1.351	nucleic acid phosphodiester bond hydrolysis	42
GO:0097581	0.04412	1.002	0.05572	0.2203	0.2189	0.03586	lamellipodium organization	12
GO:0090501	1.546	0.2009	0.8403	0.311	0.4125	1.26	RNA phosphodiester bond hydrolysis	17
GO:0045833	0.1846	0.02	0.05693	0.1166	0.2958	0.1506	negative regulation of lipid metabolic process	18
GO:0090263	2.391	0.1891	1.132	1.127	0.9503	1.952	positive regulation of canonical Wnt signaling pathway	31
GO:0009649	0.4219	0.5591	0.01611	0.04666	0.01738	0.3446	entrainment of circadian clock	5
GO:0006518	0.2841	0.7193	0.08501	0.1158	0.5402	0.2321	peptide metabolic process	19
GO:0046165	0.4358	0.1076	0.1833	0.04985	0.08842	0.3569	alcohol biosynthetic process	36
GO:0032729	0.2241	0.2511	0.15	0.4193	0.8959	0.1837	positive regulation of interferon-gamma production	10
GO:0008209	0.1967	0.3095	0.6962	0.1124	0.2021	0.1614	androgen metabolic process	8
GO:1903729	1.096	0.2319	0.4676	0.2405	0.4457	0.9006	regulation of plasma membrane organization	14
GO:0042993	0.3785	0.005689	0.07326	0.06024	0.3175	0.3116	positive regulation of transcription factor import into nucleus	8
GO:0050709	0.3501	0.07961	0.3997	0.07853	0.1766	0.2887	negative regulation of protein secretion	18
GO:0021915	0.1897	0.00416	0.06927	0.3214	0.5703	0.157	neural tube development	28
GO:0060251	0.5733	0.04099	0.2248	0.5011	0.3229	0.4746	regulation of glial cell proliferation	5
GO:0032148	0.145	1.111	0.0714	0.3078	0.1178	0.1202	activation of protein kinase B activity	5
GO:0032259	1.305	0.5036	1.05	0.4221	0.3821	1.083	methylation	49
GO:1903311	1.275	0.1096	0.2923	0.112	1.719	1.059	regulation of mRNA metabolic process	18
GO:0043650	0.4486	0.369	0.03444	0.2275	0.4361	0.3735	dicarboxylic acid biosynthetic process	5
GO:0001843	0.2012	0.04635	0.1067	0.387	1.03	0.1676	neural tube closure	17
GO:0060606	0.2012	0.04635	0.1067	0.387	1.03	0.1676	tube closure	17
GO:0050885	0.05432	0.01969	0.02134	0.006248	0.2487	0.0453	neuromuscular process controlling balance	16
GO:0007041	0.5704	0.1753	0.5215	1.115	0.9483	0.4784	lysosomal transport	15
GO:0051346	0.9923	0.03296	1.325	2.383	0.3987	0.8325	negative regulation of hydrolase activity	63
GO:0000377	2.004	0.009176	0.4643	0.01398	1.662	1.686	RNA splicing, via transesterification reactions with bulged adenosine as nucleophile	41
GO:0000398	2.004	0.009176	0.4643	0.01398	1.662	1.686	mRNA splicing, via spliceosome	41
GO:0006271	0.1059	0.7999	0.06078	0.008281	0.2811	0.08919	DNA strand elongation involved in DNA replication	5
GO:0022616	0.1059	0.7999	0.06078	0.008281	0.2811	0.08919	DNA strand elongation	5
GO:0000375	2.118	0.008139	0.4599	0.009188	1.794	1.789	RNA splicing, via transesterification reactions	42
GO:0000910	0.541	0.7971	0.02563	0.3329	0.4075	0.4571	cytokinesis	29
GO:0090313	0.5392	0.04117	0.399	0.3598	0.01469	0.4557	regulation of protein targeting to membrane	5
GO:0090314	0.5392	0.04117	0.399	0.3598	0.01469	0.4557	positive regulation of protein targeting to membrane	5
GO:0002764	0.33	0.2431	0.148	0.1973	0.08245	0.2796	immune response-regulating signaling pathway	94
GO:0045992	0.2819	0.101	1.206	0.7579	0.4389	0.2392	negative regulation of embryonic development	8
GO:0034146	0.9985	0.5023	0.568	0.6207	0.2042	0.8487	toll-like receptor 5 signaling pathway	16
GO:0046131	0.474	0.6668	0.5848	1.144	0.09119	0.4034	pyrimidine ribonucleoside metabolic process	6
GO:0071824	1.433	0.3712	0.5991	0.6136	0.05247	1.221	protein-DNA complex subunit organization	34
GO:0042398	0.2639	1.217	0.1739	0.2776	0.2698	0.2251	cellular modified amino acid biosynthetic process	8
GO:0065004	1.212	0.3482	0.6167	0.2535	0.127	1.034	protein-DNA complex assembly	29
GO:0010039	0.3219	0.2505	0.05101	0.09366	0.1483	0.2748	response to iron ion	8
GO:0046621	0.3001	0.05199	0.112	0.4229	0.2849	0.2563	negative regulation of organ growth	5
GO:0007015	0.305	1.003	0.01176	0.4366	1.989	0.2605	actin filament organization	57
GO:0002221	0.4892	0.4371	0.1844	0.05351	0.1882	0.4183	pattern recognition receptor signaling pathway	36
GO:0002758	0.4892	0.4371	0.1844	0.05351	0.1882	0.4183	innate immune response-activating signal transduction	36
GO:0030032	0.08363	0.8309	0.05582	0.2138	0.5322	0.07163	lamellipodium assembly	10
GO:1901800	0.9374	0.09945	0.0441	0.8173	0.02978	0.803	positive regulation of proteasomal protein catabolic process	8
GO:0000041	0.6038	0.5728	0.2299	0.3574	0.1405	0.5174	transition metal ion transport	25
GO:0006362	0.6204	0.01274	0.1763	0.2729	0.2316	0.5325	transcription elongation from RNA polymerase I promoter	7
GO:0010822	2.454	0.3394	0.1389	0.3693	0.1791	2.109	positive regulation of mitochondrion organization	31
GO:0007050	2.679	0.02985	1.097	0.7015	1.031	2.303	cell cycle arrest	49
GO:0017145	0.674	0.2616	1.264	0.551	0.6413	0.581	stem cell division	6
GO:0043044	0.1137	0.4308	0.9923	0.2616	0.0244	0.09805	ATP-dependent chromatin remodeling	12
GO:0016574	1.913	0.2122	0.7221	0.3423	1.019	1.653	histone ubiquitination	8
GO:0002218	0.3809	0.3708	0.1845	0.04481	0.204	0.3304	activation of innate immune response	37
GO:0043489	1.419	0.3839	0.1345	0.03677	0.5157	1.232	RNA stabilization	6
GO:0048255	1.419	0.3839	0.1345	0.03677	0.5157	1.232	mRNA stabilization	6
GO:0008347	0.8961	0.1202	0.3411	0.902	0.211	0.7782	glial cell migration	7
GO:0010954	0.02812	0.1842	0.07056	0.03757	0.2005	0.02444	positive regulation of protein processing	5
GO:0034453	1.308	0.4734	0.2493	1.734	0.1181	1.137	microtubule anchoring	7
GO:0043268	0.8018	0.2854	0.2855	0.1138	0.6012	0.6971	positive regulation of potassium ion transport	9
GO:0031641	0.04853	0.6384	0.2202	1.289	0.3319	0.0422	regulation of myelination	8
GO:0048246	0.7832	0.02317	0.1527	0.8242	0.7752	0.6811	macrophage chemotaxis	5
GO:0006890	0.9815	0.08456	0.009579	0.1533	0.196	0.8538	retrograde vesicle-mediated transport, Golgi to ER	8
GO:0006304	1.472	0.08599	1.948	0.7329	0.1501	1.281	DNA modification	10
GO:0044728	1.472	0.08599	1.948	0.7329	0.1501	1.281	DNA methylation or demethylation	10
GO:0071229	0.9926	0.2202	0.7838	3.363	0.4087	0.8642	cellular response to acid chemical	44
GO:0060346	0.1837	0.7918	0.3338	0.8084	0.2183	0.1605	bone trabecula formation	6
GO:2000178	0.365	0.2134	0.2048	0.2766	0.1317	0.3191	negative regulation of neural precursor cell proliferation	5
GO:0001756	0.1911	0.1821	0.1039	0.2612	0.0307	0.1678	somitogenesis	11
GO:0031398	1.861	0.04972	0.3578	0.3643	0.04179	1.639	positive regulation of protein ubiquitination	26
GO:0033574	0.9054	0.1354	0.05023	1.72	0.3252	0.7979	response to testosterone	5
GO:1903046	0.6379	0.2843	1.047	1.107	0.6548	0.5625	meiotic cell cycle process	7
GO:0050654	0.373	0.534	0.9119	0.1215	0.008317	0.329	chondroitin sulfate proteoglycan metabolic process	19
GO:0010821	1.757	0.4047	0.2009	0.6107	0.1823	1.551	regulation of mitochondrion organization	68
GO:0051298	0.1195	0.1843	1.928	0.4968	0.4392	0.1056	centrosome duplication	8
GO:0043589	1.141	0.4047	0.6146	0.7651	0.03554	1.009	skin morphogenesis	5
GO:0015850	0.3561	0.02417	0.07714	0.4189	0.1344	0.3154	organic hydroxy compound transport	33
GO:0048066	0.156	0.2052	0.02572	0.2051	0.4117	0.1383	developmental pigmentation	10
GO:0050931	0.156	0.2052	0.02572	0.2051	0.4117	0.1383	pigment cell differentiation	10
GO:0035666	0.7506	0.4094	0.2526	0.2846	0.28	0.6655	TRIF-dependent toll-like receptor signaling pathway	17
GO:0035794	1.198	0.4646	0.06502	0.4026	0.07912	1.063	positive regulation of mitochondrial membrane permeability	12
GO:0097345	1.198	0.4646	0.06502	0.4026	0.07912	1.063	mitochondrial outer membrane permeabilization	12
GO:1902110	1.198	0.4646	0.06502	0.4026	0.07912	1.063	positive regulation of mitochondrial membrane permeability involved in apoptotic process	12
GO:1902686	1.198	0.4646	0.06502	0.4026	0.07912	1.063	mitochondrial outer membrane permeabilization involved in programmed cell death	12
GO:0008203	0.7826	0.1532	0.05909	0.07125	0.046	0.6958	cholesterol metabolic process	25
GO:0048663	0.02611	0.0142	1.064	0.3664	1.662	0.02322	neuron fate commitment	10
GO:0031102	0.2571	1.108	0.1461	0.4818	0.04995	0.2287	neuron projection regeneration	8
GO:0048490	0.9953	0.1359	0.4394	0.4575	0.4909	0.8855	anterograde synaptic vesicle transport	5
GO:0006213	0.2656	0.6515	0.5535	0.6523	0.1024	0.2363	pyrimidine nucleoside metabolic process	7
GO:0008156	0.4392	0.1622	0.6516	0.5595	0.003201	0.3908	negative regulation of DNA replication	5
GO:0006818	1.572	0.1412	1.232	0.8057	0.2935	1.399	hydrogen transport	19
GO:0015992	1.572	0.1412	1.232	0.8057	0.2935	1.399	proton transport	19
GO:0000291	1.293	0.1202	0.5762	1.067	1.288	1.151	nuclear-transcribed mRNA catabolic process, exonucleolytic	9
GO:0007568	2.157	0.5845	0.8409	1.102	0.08149	1.924	aging	48
GO:0018022	2.262	0.8879	2.242	1.182	0.1628	2.019	peptidyl-lysine methylation	20
GO:0043928	0.9641	0.2093	0.4393	0.8514	0.9501	0.863	exonucleolytic nuclear-transcribed mRNA catabolic process involved in deadenylation-dependent decay	8
GO:1901606	0.2256	0.3317	0.02988	0.1831	0.4156	0.2021	alpha-amino acid catabolic process	14
GO:0046887	0.984	0.1789	0.05866	0.7726	0.4473	0.8826	positive regulation of hormone secretion	17
GO:0045823	0.5152	0.05015	0.4113	0.9679	0.1975	0.4628	positive regulation of heart contraction	5
GO:0006623	0.4339	0.313	0.1753	0.901	0.1309	0.3898	protein targeting to vacuole	5
GO:0050926	0.1811	0.4957	0.6256	0.1002	1.062	0.1631	regulation of positive chemotaxis	5
GO:0050927	0.1811	0.4957	0.6256	0.1002	1.062	0.1631	positive regulation of positive chemotaxis	5
GO:0048799	0.3059	0.1007	0.287	0.3531	0.1442	0.2756	organ maturation	6
GO:0070977	0.3059	0.1007	0.287	0.3531	0.1442	0.2756	bone maturation	6
GO:0006278	1.557	0.157	1.503	1.01	0.09322	1.405	RNA-dependent DNA replication	5
GO:0030010	0.1459	0.01354	0.02118	0.5389	0.234	0.1317	establishment of cell polarity	25
GO:0000086	1.104	0.4718	0.8174	0.8515	0.07258	0.9968	G2/M transition of mitotic cell cycle	22
GO:1901028	0.9674	0.5473	0.03655	0.4078	0.02969	0.8739	regulation of mitochondrial outer membrane permeabilization involved in apoptotic signaling pathway	11
GO:0086091	0.8309	0.1576	0.1359	0.4129	0.5886	0.7509	regulation of heart rate by cardiac conduction	8
GO:0007286	0.5341	0.09592	0.5312	0.5683	0.1683	0.4827	spermatid development	18
GO:0000245	0.3419	0.1166	0.3566	0.01413	0.4064	0.3091	spliceosomal complex assembly	10
GO:0048013	0.01606	0.4023	0.05538	0.7417	0.6646	0.01454	ephrin receptor signaling pathway	14
GO:0007034	0.4902	0.1127	0.1145	1.041	0.3197	0.4444	vacuolar transport	20
GO:0016925	0.8318	0.5201	0.4353	0.9741	0.3262	0.7548	protein sumoylation	7
GO:0002478	5	0.1619	0.7154	2.205	0.9055	4.538	antigen processing and presentation of exogenous peptide antigen	31
GO:0042754	0.7147	0.2057	0.3623	0.8398	0.183	0.6492	negative regulation of circadian rhythm	5
GO:0031440	1.448	0.4274	0.2467	0.7848	1.108	1.318	regulation of mRNA 3'-end processing	7
GO:0043270	0.4201	0.2997	0.0212	0.4794	0.129	0.3824	positive regulation of ion transport	46
GO:0044839	1.14	0.5562	0.9435	0.8351	0.06537	1.038	cell cycle G2/M phase transition	23
GO:0007051	0.1217	0.3039	0.7061	0.3809	0.6342	0.111	spindle organization	18
GO:0048469	0.2922	0.7224	0.01689	0.7926	1.527	0.2666	cell maturation	30
GO:0072332	1.337	0.1489	0.7702	1.104	0.4023	1.22	intrinsic apoptotic signaling pathway by p53 class mediator	10
GO:0000302	2.93	0.8798	1.674	2.723	0.1345	2.674	response to reactive oxygen species	39
GO:0070989	0.7446	0.01275	1.634	0.5985	0.2846	0.68	oxidative demethylation	5
GO:0045619	0.001457	0.3217	0.1085	0.3319	0.3492	0.001332	regulation of lymphocyte differentiation	18
GO:0006801	0.2798	0.6872	0.1709	2.279	0.2268	0.256	superoxide metabolic process	5
GO:0007250	0.4178	0.4626	0.06375	0.2917	0.9216	0.3829	activation of NF-kappaB-inducing kinase activity	6
GO:0043487	1.935	0.4368	0.2431	0.07066	1.076	1.779	regulation of RNA stability	11
GO:0043488	1.935	0.4368	0.2431	0.07066	1.076	1.779	regulation of mRNA stability	11
GO:0014009	0.7793	0.05622	0.2274	0.6307	0.4337	0.7167	glial cell proliferation	6
GO:0021983	0.04887	0.3125	0.1235	0.2159	0.2399	0.04499	pituitary gland development	5
GO:0016125	0.5174	0.1814	0.06422	0.06226	0.04419	0.4764	sterol metabolic process	28
GO:0008333	0.7538	0.2429	0.1217	0.8444	0.9296	0.6942	endosome to lysosome transport	7
GO:0043276	1.265	0.01085	0.2818	0.2479	0.08067	1.165	anoikis	10
GO:0044772	1.676	0.0391	2.112	0.6641	0.07587	1.545	mitotic cell cycle phase transition	73
GO:2001022	0.8864	0.3775	0.07171	0.1937	0.5027	0.8174	positive regulation of response to DNA damage stimulus	7
GO:0006221	0.474	0.6668	0.287	0.745	0.08085	0.4375	pyrimidine nucleotide biosynthetic process	5
GO:0009218	0.474	0.6668	0.287	0.745	0.08085	0.4375	pyrimidine ribonucleotide metabolic process	5
GO:0009220	0.474	0.6668	0.287	0.745	0.08085	0.4375	pyrimidine ribonucleotide biosynthetic process	5
GO:0046132	0.474	0.6668	0.287	0.745	0.08085	0.4375	pyrimidine ribonucleoside biosynthetic process	5
GO:0046134	0.474	0.6668	0.287	0.745	0.08085	0.4375	pyrimidine nucleoside biosynthetic process	5
GO:0006353	1.408	0.01239	0.2981	0.1028	0.1161	1.3	DNA-templated transcription, termination	19
GO:0018023	2.355	0.0394	3.156	1.274	0.1413	2.177	peptidyl-lysine trimethylation	6
GO:0090503	1.921	0.1184	1.227	1.685	0.3453	1.776	RNA phosphodiester bond hydrolysis, exonucleolytic	7
GO:0032874	0.74	0.04257	0.7681	0.4955	0.5569	0.6843	positive regulation of stress-activated MAPK cascade	26
GO:0070304	0.74	0.04257	0.7681	0.4955	0.5569	0.6843	positive regulation of stress-activated protein kinase signaling cascade	26
GO:0015988	1.161	0.4655	0.5224	0.7064	0.07938	1.074	energy coupled proton transmembrane transport, against electrochemical gradient	6
GO:0015991	1.161	0.4655	0.5224	0.7064	0.07938	1.074	ATP hydrolysis coupled proton transport	6
GO:0042059	0.3634	0.1354	0.05738	0.2532	0.09985	0.3367	negative regulation of epidermal growth factor receptor signaling pathway	10
GO:1901185	0.3634	0.1354	0.05738	0.2532	0.09985	0.3367	negative regulation of ERBB signaling pathway	10
GO:0006541	0.4589	0.3226	0.1659	0.3048	0.2125	0.4258	glutamine metabolic process	6
GO:0031349	0.2275	0.4937	0.1824	0.03396	0.2681	0.2111	positive regulation of defense response	58
GO:0046467	0.03981	0.3784	0.02962	0.0455	0.05063	0.03698	membrane lipid biosynthetic process	17
GO:0006826	1.011	1.609	0.2932	0.1372	0.394	0.9403	iron ion transport	13
GO:0009065	0.9124	0.3824	0.1935	2.837	0.02761	0.849	glutamine family amino acid catabolic process	5
GO:0043410	0.289	0.3301	0.221	0.2855	0.2393	0.2691	positive regulation of MAPK cascade	90
GO:0006509	0.3437	0.3058	0.03813	0.06451	0.07503	0.3207	membrane protein ectodomain proteolysis	9
GO:0014065	0.8072	0.245	0.9183	0.08159	0.1203	0.7543	phosphatidylinositol 3-kinase signaling	27
GO:0006029	0.2214	0.4296	0.5777	0.2665	0.02481	0.207	proteoglycan metabolic process	26
GO:0045786	1.475	0.01317	1.829	0.4415	0.1207	1.381	negative regulation of cell cycle	92
GO:0006637	0.9308	0.03854	0.01948	0.04818	0.2256	0.872	acyl-CoA metabolic process	15
GO:0035383	0.9308	0.03854	0.01948	0.04818	0.2256	0.872	thioester metabolic process	15
GO:0016202	1.008	0.9862	0.2764	0.7042	0.2615	0.9444	regulation of striated muscle tissue development	21
GO:0048634	1.008	0.9862	0.2764	0.7042	0.2615	0.9444	regulation of muscle organ development	21
GO:0042312	0.1334	0.3966	0.2932	0.6333	0.9223	0.125	regulation of vasodilation	10
GO:0035115	0.5623	0.8644	0.8299	1.415	1.394	0.527	embryonic forelimb morphogenesis	6
GO:0035136	0.5623	0.8644	0.8299	1.415	1.394	0.527	forelimb morphogenesis	6
GO:0019884	4.619	0.1635	0.7038	1.901	1.107	4.338	antigen processing and presentation of exogenous antigen	32
GO:0048002	3.928	0.3649	1.047	3.382	0.8426	3.692	antigen processing and presentation of peptide antigen	37
GO:0006370	0.886	0.03679	0.5895	0.08398	1.122	0.8339	7-methylguanosine mRNA capping	6
GO:0009452	0.886	0.03679	0.5895	0.08398	1.122	0.8339	7-methylguanosine RNA capping	6
GO:0036260	0.886	0.03679	0.5895	0.08398	1.122	0.8339	RNA capping	6
GO:0043496	1.276	0.04331	0.7507	0.4464	0.8436	1.201	regulation of protein homodimerization activity	6
GO:0007589	0.2743	0.1358	0.2885	0.1829	0.4597	0.2582	body fluid secretion	19
GO:0045815	0.8339	0.2093	3.694	1.892	0.2737	0.7853	positive regulation of gene expression, epigenetic	5
GO:0035584	0.07872	1.049	0.3692	0.03531	0.4827	0.07414	calcium-mediated signaling using intracellular calcium source	7
GO:0048015	0.5849	0.8639	0.3558	0.03358	0.3295	0.5515	phosphatidylinositol-mediated signaling	52
GO:0048017	0.5849	0.8639	0.3558	0.03358	0.3295	0.5515	inositol lipid-mediated signaling	52
GO:0033572	1.106	1.254	0.4395	0.1613	0.1746	1.043	transferrin transport	7
GO:1903322	1.707	0.04418	0.3308	0.5701	0.06807	1.61	positive regulation of protein modification by small protein conjugation or removal	29
GO:0048638	0.18	0.05131	0.03267	0.1768	0.05718	0.1702	regulation of developmental growth	52
GO:0006323	0.4464	0.3288	0.2085	0.0847	0.08511	0.4223	DNA packaging	28
GO:0006305	0.9486	0.2652	0.9037	0.3817	0.2449	0.8983	DNA alkylation	6
GO:0006306	0.9486	0.2652	0.9037	0.3817	0.2449	0.8983	DNA methylation	6
GO:0045766	0.2151	0.03017	0.1409	0.04809	0.1105	0.2038	positive regulation of angiogenesis	24
GO:0006220	0.5042	0.4047	0.5647	0.3691	0.1577	0.4778	pyrimidine nucleotide metabolic process	7
GO:0060038	0.6883	0.2345	0.7163	1.145	0.1327	0.6532	cardiac muscle cell proliferation	8
GO:0045930	0.8487	0.1033	0.5155	0.2265	0.01651	0.8058	negative regulation of mitotic cell cycle	44
GO:0046677	1.09	0.01175	0.8326	0.1427	0.3137	1.036	response to antibiotic	5
GO:0009451	0.1652	0.09137	0.3408	0.2273	0.1102	0.1571	RNA modification	14
GO:0019882	2.383	0.2317	0.6617	1.964	0.8533	2.27	antigen processing and presentation	45
GO:0034162	0.5066	0.3199	0.2721	0.3881	0.1263	0.4828	toll-like receptor 9 signaling pathway	17
GO:0046686	0.4078	0.2761	0.3025	0.07043	0.5692	0.3888	response to cadmium ion	8
GO:0006625	0.6139	0.2113	0.7594	0.04706	0.4314	0.586	protein targeting to peroxisome	5
GO:0043574	0.6139	0.2113	0.7594	0.04706	0.4314	0.586	peroxisomal transport	5
GO:0072662	0.6139	0.2113	0.7594	0.04706	0.4314	0.586	protein localization to peroxisome	5
GO:0072663	0.6139	0.2113	0.7594	0.04706	0.4314	0.586	establishment of protein localization to peroxisome	5
GO:0010035	1.302	0.7157	0.6637	1.879	0.2705	1.243	response to inorganic substance	79
GO:0031668	2.423	0.02869	0.143	0.6846	0.1176	2.315	cellular response to extracellular stimulus	52
GO:0008299	0.6989	0.1559	1.217	0.2085	0.02709	0.6679	isoprenoid biosynthetic process	6
GO:0050680	0.8425	0.707	1.581	1.615	0.7392	0.8053	negative regulation of epithelial cell proliferation	26
GO:0070932	1.986	0.06422	0.804	2.345	0.2008	1.899	histone H3 deacetylation	5
GO:0051403	2.298	0.04108	0.4925	0.4351	0.37	2.199	stress-activated MAPK cascade	46
GO:0031396	2.562	0.02547	0.3241	0.9459	0.05411	2.453	regulation of protein ubiquitination	40
GO:0090162	0.009491	0.05424	0.003579	0.3251	0.02782	0.009088	establishment of epithelial cell polarity	7
GO:1901654	0.8065	0.3793	0.3909	1.827	0.1733	0.7723	response to ketone	23
GO:0030318	0.06948	0.06542	0.01543	0.1958	0.3251	0.0667	melanocyte differentiation	8
GO:2000811	1.59	0.08273	0.1798	0.1607	0.05598	1.527	negative regulation of anoikis	6
GO:0000422	0.5041	0.29	0.2695	1.003	0.2716	0.4844	mitochondrion degradation	36
GO:0000132	0.9953	0.003955	0.459	0.8303	0.4313	0.9577	establishment of mitotic spindle orientation	7
GO:0040001	0.9953	0.003955	0.459	0.8303	0.4313	0.9577	establishment of mitotic spindle localization	7
GO:0051294	0.9953	0.003955	0.459	0.8303	0.4313	0.9577	establishment of spindle orientation	7
GO:0009267	1.754	0.01432	0.1104	0.5499	0.1281	1.688	cellular response to starvation	42
GO:0035384	1.36	0.1002	0.05519	0.1736	0.3805	1.312	thioester biosynthetic process	11
GO:0071616	1.36	0.1002	0.05519	0.1736	0.3805	1.312	acyl-CoA biosynthetic process	11
GO:0030282	0.1769	0.2956	0.04268	0.6817	0.4735	0.1707	bone mineralization	19
GO:0048515	0.3813	0.06428	0.4183	0.5594	0.09845	0.3681	spermatid differentiation	19
GO:0045747	0.9736	1.115	0.01944	0.07809	0.3496	0.9405	positive regulation of Notch signaling pathway	6
GO:0007631	0.06772	0.387	0.02476	0.1933	0.2225	0.06544	feeding behavior	21
GO:0034599	1.573	0.8682	0.4016	2.184	1.446	1.521	cellular response to oxidative stress	41
GO:0031098	2.048	0.04833	0.488	0.4994	0.2958	1.981	stress-activated protein kinase signaling cascade	47
GO:1902229	0.7877	0.02016	0.4265	0.1611	0.2569	0.7625	regulation of intrinsic apoptotic signaling pathway in response to DNA damage	5
GO:0043624	2.808	0.3444	0.6504	0.02411	0.06225	2.723	cellular protein complex disassembly	42
GO:0038179	0.673	1.097	0.01132	0.1455	0.287	0.6536	neurotrophin signaling pathway	76
GO:1903008	0.6751	0.3853	0.3242	0.8019	0.2481	0.6558	organelle disassembly	38
GO:0040036	0.2704	0.5879	0.188	0.5034	0.53	0.2628	regulation of fibroblast growth factor receptor signaling pathway	8
GO:0009636	1.044	0.1192	0.8756	0.2229	0.2271	1.018	response to toxic substance	27
GO:0034389	0.6404	0.6406	1.201	0.02304	0.5672	0.626	lipid particle organization	7
GO:1902600	1.558	0.2677	1.137	1.219	0.4117	1.523	hydrogen ion transmembrane transport	15
GO:0006270	0.7987	0.6397	0.7642	2.308	0.08268	0.7811	DNA replication initiation	5
GO:0000737	0.9133	1.098	0.8332	1.122	0.06	0.8932	DNA catabolic process, endonucleolytic	10
GO:0016239	1.695	0.01965	0.497	0.8762	0.6454	1.659	positive regulation of macroautophagy	7
GO:0032106	1.695	0.01965	0.497	0.8762	0.6454	1.659	positive regulation of response to extracellular stimulus	7
GO:0032109	1.695	0.01965	0.497	0.8762	0.6454	1.659	positive regulation of response to nutrient levels	7
GO:0061351	0.6861	0.0342	0.2432	0.676	0.5631	0.6727	neural precursor cell proliferation	22
GO:0033260	0.6248	0.4325	0.4272	0.2096	0.1083	0.6128	nuclear DNA replication	5
GO:0006900	0.822	0.1857	0.5879	0.7245	0.7468	0.8065	membrane budding	16
GO:0050685	0.7999	0.5816	0.3142	0.6362	1.592	0.785	positive regulation of mRNA processing	7
GO:0019693	0.2939	0.1014	0.2767	0.1964	1.606	0.2885	ribose phosphate metabolic process	76
GO:0072528	0.3242	0.505	0.5772	0.6951	0.1812	0.3183	pyrimidine-containing compound biosynthetic process	6
GO:0030148	0.00526	0.9049	0.014	0.0229	0.1115	0.005168	sphingolipid biosynthetic process	13
GO:0006704	0.3881	0.2336	0.3483	0.03587	0.6603	0.3825	glucocorticoid biosynthetic process	5
GO:0031943	0.3881	0.2336	0.3483	0.03587	0.6603	0.3825	regulation of glucocorticoid metabolic process	5
GO:0031946	0.3881	0.2336	0.3483	0.03587	0.6603	0.3825	regulation of glucocorticoid biosynthetic process	5
GO:0006879	1.03	0.7075	0.4085	0.8887	0.4378	1.016	cellular iron ion homeostasis	10
GO:0009259	0.3002	0.1056	0.2787	0.2856	1.847	0.2963	ribonucleotide metabolic process	74
GO:0031124	3.113	0.218	1.32	0.3677	0.2511	3.074	mRNA 3'-end processing	26
GO:0061136	1.696	0.1205	0.174	1.952	0.005332	1.678	regulation of proteasomal protein catabolic process	29
GO:0030217	0.002827	0.06021	0.2122	0.3527	0.7886	0.002797	T cell differentiation	43
GO:0071320	0.2347	0.2005	0.006195	1.039	0.4746	0.2325	cellular response to cAMP	10
GO:0015931	1.245	0.03129	0.5907	0.1502	0.3559	1.235	nucleobase-containing compound transport	33
GO:1902175	2.725	0.1216	0.6998	1.536	0.1379	2.705	regulation of oxidative stress-induced intrinsic apoptotic signaling pathway	5
GO:0010833	1.352	0.7615	0.3735	0.726	0.1238	1.343	telomere maintenance via telomere lengthening	7
GO:0016575	1.715	0.001397	0.4807	1.335	0.1596	1.705	histone deacetylation	14
GO:0051865	0.4523	0.7211	0.62	0.6317	0.5142	0.4498	protein autoubiquitination	11
GO:0006342	1.658	0.1065	2.406	2.053	0.3429	1.651	chromatin silencing	11
GO:0032844	0.4706	0.594	0.09927	0.224	0.2075	0.4687	regulation of homeostatic process	71
GO:0002931	0.8098	0.2317	0.05376	0.2719	0.05769	0.8066	response to ischemia	8
GO:0006363	0.7573	0.05139	0.284	0.4651	0.2601	0.7548	termination of RNA polymerase I transcription	7
GO:0032147	0.3018	0.2509	0.00532	0.4248	0.3251	0.3009	activation of protein kinase activity	53
GO:0010934	0.2557	0.2032	0.07708	0.3792	0.01368	0.2552	macrophage cytokine production	5
GO:0010935	0.2557	0.2032	0.07708	0.3792	0.01368	0.2552	regulation of macrophage cytokine production	5
GO:0061082	0.2557	0.2032	0.07708	0.3792	0.01368	0.2552	myeloid leukocyte cytokine production	5
GO:0002369	0.4002	1.27	0.2468	0.5857	1.252	0.3995	T cell cytokine production	5
GO:0019835	0.2314	0.8505	1.346	0.1818	0.3546	0.2313	cytolysis	5
GO:0006412	5	0.2797	0.3069	0.1751	0.1656	5	translation	93
GO:0016071	5	0.009915	1.777	0.07645	1.126	5	mRNA metabolic process	100
GO:0050434	2.701	0.05457	0.9931	0.06009	0.2165	2.701	positive regulation of viral transcription	13
GO:0007035	0.4995	0.7384	0.2517	0.06812	0.04472	0.5001	vacuolar acidification	6
GO:1903524	0.1462	0.3418	0.7546	1.132	0.05447	0.1464	positive regulation of blood circulation	15
GO:0048705	0.5025	0.4895	0.7295	1.468	0.4651	0.5034	skeletal system morphogenesis	53
GO:0044770	1.508	0.03139	1.997	0.5318	0.04459	1.512	cell cycle phase transition	77
GO:0002699	0.004844	1.114	0.009535	0.1622	0.5796	0.004859	positive regulation of immune effector process	22
GO:1903320	2.405	0.02291	0.3047	1.209	0.0774	2.413	regulation of protein modification by small protein conjugation or removal	43
GO:1903321	1.532	0.002191	0.2372	0.3418	0.2379	1.538	negative regulation of protein modification by small protein conjugation or removal	19
GO:0035411	0.2183	0.5735	0.05743	0.06999	0.02824	0.2193	catenin import into nucleus	5
GO:0035412	0.2183	0.5735	0.05743	0.06999	0.02824	0.2193	regulation of catenin import into nucleus	5
GO:0046902	1.121	0.9635	0.07669	0.1853	0.2539	1.127	regulation of mitochondrial membrane permeability	16
GO:0006282	0.9313	1.037	0.1018	0.2663	0.1266	0.9369	regulation of DNA repair	10
GO:0032872	1.722	0.02107	0.5215	0.3225	0.3144	1.733	regulation of stress-activated MAPK cascade	35
GO:0070302	1.722	0.02107	0.5215	0.3225	0.3144	1.733	regulation of stress-activated protein kinase signaling cascade	35
GO:0055072	0.3688	0.8183	0.04655	0.3054	0.8926	0.3712	iron ion homeostasis	20
GO:0090559	1.407	1.109	0.1113	0.2827	0.2049	1.417	regulation of membrane permeability	17
GO:0043154	0.8468	0.01047	0.1606	0.6206	0.6278	0.8541	negative regulation of cysteine-type endopeptidase activity involved in apoptotic process	16
GO:2000117	0.8468	0.01047	0.1606	0.6206	0.6278	0.8541	negative regulation of cysteine-type endopeptidase activity	16
GO:0006284	1.729	0.1567	0.6328	0.7592	0.05607	1.745	base-excision repair	5
GO:1903309	1.719	0.09686	3.979	2.26	0.1784	1.735	negative regulation of chromatin modification	11
GO:0050884	0.01584	0.2217	0.1234	0.002777	0.1551	0.01599	neuromuscular process controlling posture	5
GO:0048011	0.7145	1.073	0.01108	0.1091	0.2729	0.7218	neurotrophin TRK receptor signaling pathway	75
GO:0010573	0.07776	0.3096	0.0322	0.07576	0.6371	0.07859	vascular endothelial growth factor production	5
GO:0010574	0.07776	0.3096	0.0322	0.07576	0.6371	0.07859	regulation of vascular endothelial growth factor production	5
GO:0002443	0.002127	1.363	0.02338	0.2756	0.9577	0.002151	leukocyte mediated immunity	44
GO:0051222	1.446	0.01614	0.1655	0.3444	0.187	1.463	positive regulation of protein transport	71
GO:2000209	1.7	0.03993	0.3542	0.2426	0.1108	1.72	regulation of anoikis	8
GO:0010466	0.7831	0.04238	1.704	1.59	1.023	0.7934	negative regulation of peptidase activity	32
GO:0032456	1.579	0.0334	0.757	0.9246	0.04992	1.601	endocytic recycling	8
GO:0021766	1.508	0.6541	0.4186	1.477	0.06371	1.53	hippocampus development	10
GO:0044743	0.8638	0.1262	0.9095	0.05731	0.2044	0.8768	intracellular protein transmembrane import	6
GO:0030835	0.71	0.5686	0.7143	0.3829	0.2407	0.7215	negative regulation of actin filament depolymerization	12
GO:0008202	0.3004	0.02071	0.2201	0.0243	0.0126	0.3053	steroid metabolic process	60
GO:0006476	1.362	0.005382	0.47	0.9245	0.2255	1.385	protein deacetylation	15
GO:0098657	1.123	0.07208	0.01277	0.4542	0.1864	1.142	import into cell	7
GO:0031077	2.125	0.3771	2.848	1.106	0.6379	2.162	post-embryonic camera-type eye development	5
GO:0048569	2.125	0.3771	2.848	1.106	0.6379	2.162	post-embryonic organ development	5
GO:0060828	0.9138	0.2733	0.2863	0.3732	0.4776	0.9298	regulation of canonical Wnt signaling pathway	53
GO:0031123	2.571	0.1631	1.227	0.2828	0.2198	2.617	RNA 3'-end processing	30
GO:0000288	2.122	0.4457	0.7867	1.719	1.654	2.16	nuclear-transcribed mRNA catabolic process, deadenylation-dependent decay	18
GO:0000460	0.8575	0.1881	0.4429	0.07984	0.1716	0.8737	maturation of 5.8S rRNA	7
GO:0042246	0.4971	0.2137	0.5135	0.6597	0.6013	0.5068	tissue regeneration	10
GO:0007006	1.238	0.7635	0.02715	0.12	0.2474	1.263	mitochondrial membrane organization	19
GO:0090003	1.058	0.5361	0.3086	0.1468	0.4836	1.08	regulation of establishment of protein localization to plasma membrane	11
GO:0031442	0.9247	0.8048	0.1471	0.9088	0.9464	0.944	positive regulation of mRNA 3'-end processing	5
GO:0060211	0.9247	0.8048	0.1471	0.9088	0.9464	0.944	regulation of nuclear-transcribed mRNA poly(A) tail shortening	5
GO:0060213	0.9247	0.8048	0.1471	0.9088	0.9464	0.944	positive regulation of nuclear-transcribed mRNA poly(A) tail shortening	5
GO:1900151	0.9247	0.8048	0.1471	0.9088	0.9464	0.944	regulation of nuclear-transcribed mRNA catabolic process, deadenylation-dependent decay	5
GO:1900153	0.9247	0.8048	0.1471	0.9088	0.9464	0.944	positive regulation of nuclear-transcribed mRNA catabolic process, deadenylation-dependent decay	5
GO:0055123	0.09042	0.06716	0.9999	1.247	0.07756	0.09235	digestive system development	30
GO:0045851	0.2385	0.2889	0.1058	0.02201	0.05777	0.244	pH reduction	10
GO:0045824	0.4352	0.7766	0.7603	0.5105	0.04065	0.4456	negative regulation of innate immune response	6
GO:0000082	1.306	0.03858	1.911	0.4586	0.3984	1.338	G1/S transition of mitotic cell cycle	49
GO:0007163	0.1579	0.01027	0.01066	0.5262	0.6336	0.1618	establishment or maintenance of cell polarity	36
GO:0048511	0.8371	0.2928	0.1194	1.07	0.05242	0.8582	rhythmic process	74
GO:0008543	1.126	1.236	0.1551	0.1784	0.3177	1.155	fibroblast growth factor receptor signaling pathway	52
GO:0016338	0.3311	0.1007	0.2671	0.5585	0.2181	0.3398	calcium-independent cell-cell adhesion via plasma membrane cell-adhesion molecules	5
GO:0006308	1.024	0.6628	1.04	1.238	0.1332	1.051	DNA catabolic process	12
GO:0051297	0.4136	0.05128	1.704	0.4397	0.4416	0.4247	centrosome organization	13
GO:0007405	0.3118	0.1169	0.2475	0.522	0.6716	0.3202	neuroblast proliferation	8
GO:0034405	2.869	0.1072	0.754	1.731	0.1815	2.95	response to fluid shear stress	5
GO:0009791	1.146	0.2551	1.024	0.2758	0.2635	1.179	post-embryonic development	29
GO:0006309	0.619	0.7692	0.4877	0.8507	0.2422	0.6372	apoptotic DNA fragmentation	6
GO:0030262	0.619	0.7692	0.4877	0.8507	0.2422	0.6372	apoptotic nuclear changes	6
GO:0043266	1.385	0.6227	0.4021	0.4236	0.5233	1.426	regulation of potassium ion transport	14
GO:0045732	0.6876	0.03876	0.04606	0.04254	0.04256	0.7081	positive regulation of protein catabolic process	36
GO:0097009	0.2073	0.1247	0.2312	0.1237	0.8578	0.2135	energy homeostasis	5
GO:0090004	1.136	0.1875	0.5185	0.07636	0.6171	1.17	positive regulation of establishment of protein localization to plasma membrane	6
GO:0006611	0.08282	0.2914	0.1274	0.2752	0.8491	0.08552	protein export from nucleus	11
GO:0007623	0.4194	0.0971	0.03149	0.3515	0.001824	0.4331	circadian rhythm	46
GO:0048524	2.263	0.05334	0.7393	0.008639	0.4403	2.337	positive regulation of viral process	20
GO:0007091	0.7835	0.02636	0.8577	0.791	0.002353	0.8095	metaphase/anaphase transition of mitotic cell cycle	6
GO:0010965	0.7835	0.02636	0.8577	0.791	0.002353	0.8095	regulation of mitotic sister chromatid separation	6
GO:0030071	0.7835	0.02636	0.8577	0.791	0.002353	0.8095	regulation of mitotic metaphase/anaphase transition	6
GO:0033045	0.7835	0.02636	0.8577	0.791	0.002353	0.8095	regulation of sister chromatid segregation	6
GO:0033047	0.7835	0.02636	0.8577	0.791	0.002353	0.8095	regulation of mitotic sister chromatid segregation	6
GO:0044784	0.7835	0.02636	0.8577	0.791	0.002353	0.8095	metaphase/anaphase transition of cell cycle	6
GO:0051304	0.7835	0.02636	0.8577	0.791	0.002353	0.8095	chromosome separation	6
GO:0051306	0.7835	0.02636	0.8577	0.791	0.002353	0.8095	mitotic sister chromatid separation	6
GO:1902099	0.7835	0.02636	0.8577	0.791	0.002353	0.8095	regulation of metaphase/anaphase transition of cell cycle	6
GO:0034968	1.951	0.811	1.861	1.216	0.2586	2.017	histone lysine methylation	19
GO:0006413	4.833	0.3757	0.6897	0.07371	0.02991	5	translational initiation	40
GO:2001244	1.079	0.2288	0.1358	0.8085	0.403	1.117	positive regulation of intrinsic apoptotic signaling pathway	10
GO:0001658	0.1886	0.09007	0.1287	0.05336	2.354	0.1954	branching involved in ureteric bud morphogenesis	9
GO:0051352	1.398	0.0005775	0.4513	0.185	0.07357	1.449	negative regulation of ligase activity	12
GO:0051444	1.398	0.0005775	0.4513	0.185	0.07357	1.449	negative regulation of ubiquitin-protein transferase activity	12
GO:0060081	0.1139	0.2026	0.02236	0.1747	0.8512	0.1181	membrane hyperpolarization	7
GO:2001251	1.516	0.03858	3.367	1.972	0.02544	1.572	negative regulation of chromosome organization	16
GO:1903076	1.094	0.363	0.3716	0.2386	0.4056	1.135	regulation of protein localization to plasma membrane	13
GO:0006839	3.278	0.4589	0.4601	0.4022	0.1042	3.404	mitochondrial transport	52
GO:0043954	0.4294	0.2926	0.09512	0.4355	0.7597	0.4464	cellular component maintenance	6
GO:0051181	0.3092	0.2098	0.751	1.946	0.04556	0.3224	cofactor transport	6
GO:0032768	0.1701	0.1804	0.03938	0.07925	0.04293	0.1774	regulation of monooxygenase activity	11
GO:0009247	0.07108	0.1733	0.04513	0.03349	0.03138	0.07414	glycolipid biosynthetic process	9
GO:0033046	0.4227	0.05468	0.4906	0.4361	0.00607	0.441	negative regulation of sister chromatid segregation	5
GO:0033048	0.4227	0.05468	0.4906	0.4361	0.00607	0.441	negative regulation of mitotic sister chromatid segregation	5
GO:0045841	0.4227	0.05468	0.4906	0.4361	0.00607	0.441	negative regulation of mitotic metaphase/anaphase transition	5
GO:0051985	0.4227	0.05468	0.4906	0.4361	0.00607	0.441	negative regulation of chromosome segregation	5
GO:0071174	0.4227	0.05468	0.4906	0.4361	0.00607	0.441	mitotic spindle checkpoint	5
GO:1902100	0.4227	0.05468	0.4906	0.4361	0.00607	0.441	negative regulation of metaphase/anaphase transition of cell cycle	5
GO:2000816	0.4227	0.05468	0.4906	0.4361	0.00607	0.441	negative regulation of mitotic sister chromatid separation	5
GO:0034134	0.7362	0.3361	0.4095	0.3116	0.1029	0.7701	toll-like receptor 2 signaling pathway	19
GO:0031054	0.5003	0.2728	0.4488	0.9542	0.04208	0.5239	pre-miRNA processing	6
GO:1902108	0.9107	0.8172	0.07251	0.1459	0.2501	0.9537	regulation of mitochondrial membrane permeability involved in apoptotic process	14
GO:0000726	0.05251	1.234	0.4065	1.036	0.1895	0.05503	non-recombinational repair	5
GO:0050999	0.2952	0.2495	0.03096	0.07852	0.1557	0.3095	regulation of nitric-oxide synthase activity	9
GO:0030098	0.01038	0.0407	0.3982	0.4635	1.197	0.01089	lymphocyte differentiation	55
GO:0051452	0.4326	0.2017	0.1006	0.04384	0.07043	0.4542	intracellular pH reduction	9
GO:0075733	2.219	0.01544	1.062	0.6999	0.1597	2.33	intracellular transport of virus	7
GO:1902583	2.219	0.01544	1.062	0.6999	0.1597	2.33	multi-organism intracellular transport	7
GO:0006397	3.338	0.04818	1.696	0.09547	1.427	3.505	mRNA processing	71
GO:0043967	0.3767	0.007635	0.2626	0.9171	0.04311	0.396	histone H4 acetylation	14
GO:0021904	0.05414	0.003002	0.4763	0.4147	0.3384	0.05698	dorsal/ventral neural tube patterning	5
GO:0006368	2.554	0.01981	0.6621	0.08502	0.3016	2.691	transcription elongation from RNA polymerase II promoter	18
GO:0000281	0.1826	0.133	0.1038	0.3945	0.01092	0.1925	mitotic cytokinesis	5
GO:0044786	0.4423	0.5821	1.243	0.6668	0.03023	0.4663	cell cycle DNA replication	8
GO:0070849	0.8383	1.181	0.293	0.1497	0.1842	0.8849	response to epidermal growth factor	5
GO:1903313	0.9816	0.3582	0.2265	0.2762	1.972	1.037	positive regulation of mRNA metabolic process	10
GO:0034605	1.054	0.5744	0.1759	0.9287	0.8105	1.114	cellular response to heat	15
GO:0031397	1.348	0.001917	0.3308	0.3432	0.2803	1.428	negative regulation of protein ubiquitination	18
GO:0072665	0.5917	0.6152	0.4005	0.8309	0.1898	0.6275	protein localization to vacuole	6
GO:0072666	0.5917	0.6152	0.4005	0.8309	0.1898	0.6275	establishment of protein localization to vacuole	6
GO:0010951	0.6274	0.07172	1.423	1.325	1.107	0.6655	negative regulation of endopeptidase activity	31
GO:0006403	1.662	0.1325	1.286	0.2667	0.4232	1.763	RNA localization	28
GO:0006364	3.026	0.01449	0.8246	0.0865	0.06114	3.213	rRNA processing	25
GO:0014855	0.5359	0.07744	0.3136	1.502	0.09322	0.5698	striated muscle cell proliferation	12
GO:0006959	0.05544	2.412	0.2475	0.09496	0.4275	0.05895	humoral immune response	14
GO:2001243	2.181	0.01903	0.2847	0.4766	0.6709	2.32	negative regulation of intrinsic apoptotic signaling pathway	14
GO:2001238	0.477	0.1698	0.2049	0.02883	1.001	0.5082	positive regulation of extrinsic apoptotic signaling pathway	8
GO:0061028	0.6162	0.2531	0.1409	0.2079	0.3294	0.6569	establishment of endothelial barrier	6
GO:0071709	0.3115	0.1838	0.2472	0.5552	0.2792	0.3321	membrane assembly	11
GO:0051983	0.4232	0.03103	0.3636	0.7563	0.006319	0.4526	regulation of chromosome segregation	8
GO:1903078	0.7754	0.08269	0.3594	0.1656	0.3578	0.8294	positive regulation of protein localization to plasma membrane	7
GO:0046189	0.03285	0.4147	0.2371	0.2265	0.6139	0.03514	phenol-containing compound biosynthetic process	8
GO:0007184	0.5975	1.248	0.1636	0.3177	0.01443	0.6392	SMAD protein import into nucleus	7
GO:0051225	0.3015	0.3395	0.3899	0.4913	0.9056	0.3226	spindle assembly	14
GO:0008630	2.017	0.01445	0.1562	1.091	0.236	2.159	intrinsic apoptotic signaling pathway in response to DNA damage	20
GO:0060306	1.447	0.3744	0.232	1.04	0.9533	1.549	regulation of membrane repolarization	6
GO:2001239	0.5786	0.0103	0.05121	0.06364	0.5576	0.6196	regulation of extrinsic apoptotic signaling pathway in absence of ligand	14
GO:0006378	1.183	0.09736	0.7399	0.06758	0.03782	1.267	mRNA polyadenylation	9
GO:0043631	1.183	0.09736	0.7399	0.06758	0.03782	1.267	RNA polyadenylation	9
GO:0031669	1.955	0.02151	0.1326	0.4924	0.08573	2.098	cellular response to nutrient levels	48
GO:0042311	0.06903	0.5935	0.6524	0.7033	1.162	0.0741	vasodilation	16
GO:0007062	0.06757	0.2594	0.383	1.151	0.2835	0.07257	sister chromatid cohesion	8
GO:0031050	0.5032	0.7449	0.6991	0.6866	0.02491	0.541	dsRNA fragmentation	9
GO:0035196	0.5032	0.7449	0.6991	0.6866	0.02491	0.541	production of miRNAs involved in gene silencing by miRNA	9
GO:0070918	0.5032	0.7449	0.6991	0.6866	0.02491	0.541	production of small RNA involved in gene silencing by RNA	9
GO:0016072	2.861	0.009326	0.8846	0.08325	0.1106	3.079	rRNA metabolic process	27
GO:0015711	0.1371	0.2658	0.02004	0.4385	0.09086	0.1476	organic anion transport	82
GO:0019068	1.219	0.02565	0.6538	0.1701	0.3918	1.314	virion assembly	9
GO:0051591	1.263	0.665	0.06011	2.018	0.2482	1.366	response to cAMP	18
GO:0090307	0.2403	0.5266	0.2996	0.2721	1.413	0.2599	mitotic spindle assembly	8
GO:1902850	0.2403	0.5266	0.2996	0.2721	1.413	0.2599	microtubule cytoskeleton organization involved in mitosis	8
GO:0050657	1.246	0.1681	0.9327	0.1265	0.5509	1.348	nucleic acid transport	25
GO:0050658	1.246	0.1681	0.9327	0.1265	0.5509	1.348	RNA transport	25
GO:0051236	1.246	0.1681	0.9327	0.1265	0.5509	1.348	establishment of RNA localization	25
GO:0032984	3.146	0.3078	0.6808	0.05229	0.01428	3.405	macromolecular complex disassembly	50
GO:0051351	3.139	0.05768	1.233	0.6765	0.05977	3.398	positive regulation of ligase activity	14
GO:0051443	3.139	0.05768	1.233	0.6765	0.05977	3.398	positive regulation of ubiquitin-protein transferase activity	14
GO:0051693	1.102	0.4958	0.3631	0.3054	0.03509	1.193	actin filament capping	9
GO:0036303	1.029	0.09884	1.356	0.5987	0.5742	1.114	lymph vessel morphogenesis	5
GO:2001242	2.437	0.04804	0.3565	0.7759	0.8022	2.642	regulation of intrinsic apoptotic signaling pathway	22
GO:0010498	3.422	0.04027	0.2072	1.592	0.08286	3.713	proteasomal protein catabolic process	69
GO:0043241	2.814	0.2351	0.6094	0.07353	0.01533	3.054	protein complex disassembly	48
GO:0021532	0.09255	0.02704	0.6355	0.7201	0.381	0.1005	neural tube patterning	7
GO:0071496	2.312	0.02229	0.06074	0.5328	0.1297	2.512	cellular response to external stimulus	70
GO:0006289	0.496	0.1348	0.2161	0.9821	0.5046	0.5393	nucleotide-excision repair	14
GO:0045778	0.7193	0.3616	0.6302	1.762	1.153	0.7823	positive regulation of ossification	19
GO:0044253	0.382	0.6295	0.3314	0.2643	0.2676	0.4155	positive regulation of multicellular organismal metabolic process	5
GO:0090344	0.8079	0.04712	1.954	1.615	0.02887	0.8788	negative regulation of cell aging	5
GO:0052312	1.628	0.5243	1.435	0.6868	0.42	1.771	modulation of transcription in other organism involved in symbiotic interaction	6
GO:0051340	3.67	0.03726	1.103	1.204	0.01286	4	regulation of ligase activity	21
GO:0051438	3.67	0.03726	1.103	1.204	0.01286	4	regulation of ubiquitin-protein transferase activity	21
GO:0045022	1.119	0.1435	0.2999	0.3235	1.014	1.221	early endosome to late endosome transport	8
GO:0097150	1.527	0.07439	0.5015	0.8657	0.09349	1.667	neuronal stem cell maintenance	5
GO:0014037	0.1676	0.9915	0.9062	0.5178	0.1906	0.183	Schwann cell differentiation	11
GO:0014044	0.1676	0.9915	0.9062	0.5178	0.1906	0.183	Schwann cell development	11
GO:0022011	0.1676	0.9915	0.9062	0.5178	0.1906	0.183	myelination in peripheral nervous system	11
GO:0032292	0.1676	0.9915	0.9062	0.5178	0.1906	0.183	peripheral nervous system axon ensheathment	11
GO:0006458	0.6785	0.1681	0.6019	1.057	0.595	0.7414	'de novo' protein folding	6
GO:0030433	0.8087	0.01924	0.1061	0.1126	0.1356	0.8837	ER-associated ubiquitin-dependent protein catabolic process	9
GO:0009314	1.087	0.6179	0.3061	0.2386	0.3047	1.188	response to radiation	87
GO:0061013	1.095	0.4511	0.1127	0.3545	1.356	1.197	regulation of mRNA catabolic process	8
GO:0061014	1.095	0.4511	0.1127	0.3545	1.356	1.197	positive regulation of mRNA catabolic process	8
GO:0098656	0.1308	0.4351	0.254	0.4665	0.1721	0.143	anion transmembrane transport	50
GO:0042594	2.123	0.02664	0.1981	1.253	0.2359	2.322	response to starvation	49
GO:0009150	0.2472	0.0979	0.2806	0.2389	1.988	0.2706	purine ribonucleotide metabolic process	70
GO:0009268	1.628	0.0954	0.7543	0.6364	0.1713	1.785	response to pH	5
GO:0006396	4.206	0.02513	2.055	0.108	0.655	4.616	RNA processing	96
GO:0016571	2.21	0.5497	1.57	1.103	0.2225	2.426	histone methylation	21
GO:0031146	0.4052	1.359	0.908	0.2654	0.1295	0.4449	SCF-dependent proteasomal ubiquitin-dependent protein catabolic process	5
GO:0051092	0.05466	0.09978	0.02648	0.1062	0.1726	0.06004	positive regulation of NF-kappaB transcription factor activity	22
GO:0051260	0.07162	0.3322	0.04588	0.7994	0.2339	0.07869	protein homooligomerization	51
GO:0097193	3.29	0.05481	0.4259	1.972	0.5421	3.619	intrinsic apoptotic signaling pathway	48
GO:0006283	0.9	0.06418	0.2847	0.1557	0.5428	0.9904	transcription-coupled nucleotide-excision repair	6
GO:0031529	0.3105	0.5509	0.4621	0.4475	0.2651	0.3417	ruffle organization	6
GO:0038095	1.241	0.7346	0.4224	0.3059	0.1462	1.366	Fc-epsilon receptor signaling pathway	44
GO:0043902	1.396	0.2111	0.5768	0.02557	0.867	1.539	positive regulation of multi-organism process	29
GO:0006984	1.519	0.08095	0.4969	1.59	0.8021	1.675	ER-nucleus signaling pathway	5
GO:0042762	1.174	0.4483	0.0946	0.195	0.1016	1.295	regulation of sulfur metabolic process	6
GO:0006790	0.5167	0.3849	0.257	0.02158	0.2687	0.57	sulfur compound metabolic process	70
GO:0047496	0.6304	0.1264	0.217	0.08582	0.1564	0.6958	vesicle transport along microtubule	8
GO:0007127	0.6253	0.581	1.057	1.035	0.2586	0.6904	meiosis I	5
GO:1901861	1.035	0.9455	0.3444	0.8502	0.3457	1.143	regulation of muscle tissue development	22
GO:0070613	0.2684	0.01537	0.4439	0.9761	0.3442	0.2966	regulation of protein processing	58
GO:0060343	0.3052	0.825	0.4801	1.131	0.1623	0.3376	trabecula formation	7
GO:0071277	1.063	0.1987	0.5461	0.4681	0.2368	1.176	cellular response to calcium ion	6
GO:0050871	0.007078	0.9106	0.003318	0.1196	0.4437	0.007846	positive regulation of B cell activation	11
GO:1901224	0.3836	0.3207	0.1248	0.2246	1.218	0.4258	positive regulation of NIK/NF-kappaB signaling	8
GO:0002027	1.018	0.2576	0.1217	1.702	0.06308	1.13	regulation of heart rate	16
GO:0008210	0.5205	0.4064	0.9341	0.3786	0.1326	0.5781	estrogen metabolic process	5
GO:0046777	0.2968	0.5192	0.149	0.08342	0.2627	0.3297	protein autophosphorylation	55
GO:1903902	2.437	0.06386	1.024	0.007583	0.5574	2.712	positive regulation of viral life cycle	19
GO:0070828	0.772	0.7517	0.008207	0.2517	0.3822	0.86	heterochromatin organization	6
GO:0032956	0.3721	1.693	0.4977	1.518	0.8236	0.4146	regulation of actin cytoskeleton organization	49
GO:0032370	0.1813	0.2402	0.5246	0.3093	0.2168	0.2023	positive regulation of lipid transport	8
GO:0042274	2.165	0.01512	0.4625	0.02091	0.3777	2.417	ribosomal small subunit biogenesis	5
GO:0051436	1.729	0.004104	0.8911	0.1686	0.1955	1.931	negative regulation of ubiquitin-protein ligase activity involved in mitotic cell cycle	9
GO:0034470	1.368	0.2099	0.8247	0.04854	0.04847	1.528	ncRNA processing	45
GO:0006406	1.127	0.01573	0.3499	0.03134	0.3315	1.26	mRNA export from nucleus	14
GO:0002704	0.3123	0.06148	0.4956	0.4171	0.0473	0.3494	negative regulation of leukocyte mediated immunity	6
GO:1903510	0.349	1.203	0.3751	0.0525	0.04278	0.3909	mucopolysaccharide metabolic process	32
GO:0072698	0.6555	0.1619	0.6224	0.5804	0.04962	0.7345	protein localization to microtubule cytoskeleton	5
GO:0031058	0.3142	0.02503	1.045	0.7968	0.1694	0.3522	positive regulation of histone modification	13
GO:1903310	0.3142	0.02503	1.045	0.7968	0.1694	0.3522	positive regulation of chromatin modification	13
GO:0051028	1.006	0.01552	0.599	0.0552	0.6044	1.129	mRNA transport	20
GO:0044003	0.4637	0.5339	0.2661	0.5528	0.2366	0.5204	modification by symbiont of host morphology or physiology	7
GO:1903308	1.108	0.006492	2.492	1.531	0.134	1.244	regulation of chromatin modification	22
GO:0051568	0.9599	0.0725	1.268	0.4312	0.04681	1.079	histone H3-K4 methylation	7
GO:0008033	0.06269	1.284	0.4008	0.0411	0.4542	0.07053	tRNA processing	12
GO:0016266	0.1014	0.03717	0.7058	0.2708	0.5342	0.1141	O-glycan processing	15
GO:0006612	1.585	0.04806	0.1326	0.03662	0.08736	1.784	protein targeting to membrane	34
GO:0017148	2.069	1.165	0.7183	0.3664	0.5013	2.329	negative regulation of translation	17
GO:0035601	1.677	0.02098	0.7332	1.027	0.2056	1.889	protein deacylation	17
GO:0098732	1.677	0.02098	0.7332	1.027	0.2056	1.889	macromolecule deacylation	17
GO:0046683	1.217	0.2359	0.07244	1.857	0.08903	1.371	response to organophosphorus	23
GO:1901990	1.311	0.03514	1.557	0.672	0.1272	1.478	regulation of mitotic cell cycle phase transition	43
GO:0006361	0.8541	0.08243	0.2815	0.5547	0.4874	0.9637	transcription initiation from RNA polymerase I promoter	8
GO:0060479	0.9932	0.1328	0.6697	0.7464	0.6126	1.121	lung cell differentiation	5
GO:0060487	0.9932	0.1328	0.6697	0.7464	0.6126	1.121	lung epithelial cell differentiation	5
GO:0043555	0.74	0.1099	0.1243	1.122	0.5635	0.8359	regulation of translation in response to stress	5
GO:0071103	0.4332	0.448	0.3017	0.1193	0.09757	0.4901	DNA conformation change	34
GO:0071108	1.079	0.5977	0.5666	0.3265	0.5761	1.221	protein K48-linked deubiquitination	7
GO:0040014	0.2527	0.1148	0.02443	0.04928	0.297	0.286	regulation of multicellular organism growth	16
GO:0006354	2.426	0.008352	0.2572	0.0976	0.3148	2.746	DNA-templated transcription, elongation	26
GO:0008643	0.3456	0.04548	0.03846	0.002265	0.07383	0.3913	carbohydrate transport	39
GO:0034138	0.5465	0.7325	0.1944	0.1338	0.3353	0.6189	toll-like receptor 3 signaling pathway	21
GO:0003401	1.395	0.663	0.948	1.515	1.823	1.58	axis elongation	6
GO:0000187	0.5067	0.3407	0.1417	0.4179	0.1171	0.5739	activation of MAPK activity	24
GO:0071396	0.09586	0.6158	0.1264	1.466	0.469	0.1086	cellular response to lipid	81
GO:0090342	1.282	0.1382	1.051	1.749	0.07995	1.455	regulation of cell aging	9
GO:1903052	1.003	0.01933	0.08541	0.3356	0.04227	1.139	positive regulation of proteolysis involved in cellular protein catabolic process	22
GO:0032890	0.4061	0.06384	0.08369	0.448	0.1085	0.4615	regulation of organic acid transport	9
GO:0043114	0.5898	0.08816	1.912	0.8673	0.8789	0.6705	regulation of vascular permeability	8
GO:0044766	2.302	0.04418	1.623	1.013	0.2576	2.617	multi-organism transport	9
GO:0046794	2.302	0.04418	1.623	1.013	0.2576	2.617	transport of virus	9
GO:1902579	2.302	0.04418	1.623	1.013	0.2576	2.617	multi-organism localization	9
GO:0033044	1.008	0.002038	1.591	1.575	0.01426	1.146	regulation of chromosome organization	34
GO:0000289	1.717	1.497	0.5683	2.282	0.9289	1.954	nuclear-transcribed mRNA poly(A) tail shortening	10
GO:0060575	0.1999	0.2445	0.6246	0.3412	0.1782	0.2282	intestinal epithelial cell differentiation	5
GO:0060576	0.1999	0.2445	0.6246	0.3412	0.1782	0.2282	intestinal epithelial cell development	5
GO:0032760	0.6236	0.009988	0.02032	0.2804	0.3307	0.7119	positive regulation of tumor necrosis factor production	12
GO:1903557	0.6236	0.009988	0.02032	0.2804	0.3307	0.7119	positive regulation of tumor necrosis factor superfamily cytokine production	12
GO:0048147	0.6405	0.1538	0.123	1.336	0.07744	0.7312	negative regulation of fibroblast proliferation	6
GO:0061383	0.3951	0.8736	0.6731	1.116	0.1925	0.4512	trabecula morphogenesis	9
GO:1903533	1.021	0.01208	0.2991	0.1237	0.05661	1.167	regulation of protein targeting	48
GO:0044843	1.105	0.02293	1.649	0.3416	0.2696	1.264	cell cycle G1/S phase transition	52
GO:0001782	0.3467	0.2011	0.4425	0.3877	0.5713	0.3971	B cell homeostasis	9
GO:0031057	1.286	0.2749	2.212	0.9495	0.1384	1.473	negative regulation of histone modification	8
GO:0050852	0.5738	0.05908	0.9255	0.3335	0.03574	0.6579	T cell receptor signaling pathway	17
GO:1901522	0.6008	0.1913	0.1245	0.1467	0.1788	0.689	positive regulation of transcription from RNA polymerase II promoter involved in cellular response to chemical stimulus	5
GO:1901607	0.7273	0.8558	0.2369	0.4997	0.07516	0.8369	alpha-amino acid biosynthetic process	11
GO:0090200	0.9385	0.459	0.9406	1.451	0.09971	1.08	positive regulation of release of cytochrome c from mitochondria	5
GO:0033865	0.1598	0.03741	0.2953	0.0546	0.3455	0.1839	nucleoside bisphosphate metabolic process	9
GO:0033875	0.1598	0.03741	0.2953	0.0546	0.3455	0.1839	ribonucleoside bisphosphate metabolic process	9
GO:0034032	0.1598	0.03741	0.2953	0.0546	0.3455	0.1839	purine nucleoside bisphosphate metabolic process	9
GO:0032459	0.2109	0.832	0.4361	0.4845	0.8109	0.2428	regulation of protein oligomerization	6
GO:1903050	1.364	0.05656	0.1283	1.312	0.02511	1.571	regulation of proteolysis involved in cellular protein catabolic process	39
GO:0051220	0.7479	0.04107	1.573	0.6522	0.5593	0.8646	cytoplasmic sequestering of protein	7
GO:0043535	1.483	0.3137	0.9945	0.3525	0.4347	1.715	regulation of blood vessel endothelial cell migration	9
GO:0003416	0.05234	0.2728	0.1198	0.7323	0.1324	0.06053	endochondral bone growth	8
GO:0046850	2.345	0.5028	1.078	0.5795	0.8565	2.717	regulation of bone remodeling	6
GO:0033077	0.0618	0.1086	1.158	0.4932	0.3384	0.07163	T cell differentiation in thymus	17
GO:0008380	2.692	0.006778	0.973	0.01935	2.44	3.125	RNA splicing	57
GO:0031018	0.2234	2.19	0.2309	0.232	0.797	0.2598	endocrine pancreas development	11
GO:2000772	0.8837	0.2306	0.705	1.3	0.149	1.03	regulation of cellular senescence	8
GO:0033559	0.179	0.009152	0.5201	0.1132	0.33	0.2087	unsaturated fatty acid metabolic process	19
GO:0044246	0.5081	0.7264	0.4436	0.6723	0.2615	0.5928	regulation of multicellular organismal metabolic process	9
GO:0002181	1.578	1.141	0.5624	0.09475	0.03247	1.842	cytoplasmic translation	7
GO:0030206	0.5187	0.5813	0.3901	0.2026	0.003306	0.6055	chondroitin sulfate biosynthetic process	9
GO:0002711	0.2302	0.858	0.2106	0.04287	0.5383	0.2689	positive regulation of T cell mediated immunity	6
GO:0000045	0.78	0.008672	0.1151	0.3936	0.3688	0.9112	autophagic vacuole assembly	16
GO:0071679	0.1191	0.461	0.02657	0.254	0.5716	0.1392	commissural neuron axon guidance	6
GO:0016236	1.204	0.01042	0.2542	0.3733	0.5084	1.408	macroautophagy	29
GO:0030837	1.249	0.3316	0.3561	0.2445	0.07576	1.461	negative regulation of actin filament polymerization	10
GO:0031099	0.1739	0.6996	0.2967	0.2901	0.1251	0.2037	regeneration	24
GO:0035690	0.3429	0.1134	0.5739	0.2999	0.4619	0.4018	cellular response to drug	9
GO:0045843	1.009	1.18	0.2757	0.3195	0.127	1.183	negative regulation of striated muscle tissue development	10
GO:0048635	1.009	1.18	0.2757	0.3195	0.127	1.183	negative regulation of muscle organ development	10
GO:1901862	1.009	1.18	0.2757	0.3195	0.127	1.183	negative regulation of muscle tissue development	10
GO:0030834	0.5702	0.3814	0.4736	0.3004	0.1915	0.6688	regulation of actin filament depolymerization	13
GO:0036315	0.4684	0.4304	0.5047	1.828	0.4108	0.5518	cellular response to sterol	5
GO:0007254	1.896	0.005833	0.3219	0.4937	0.23	2.236	JNK cascade	32
GO:0043161	3.533	0.04114	0.2578	1.925	0.1221	4.168	proteasome-mediated ubiquitin-dependent protein catabolic process	66
GO:0032465	0.5631	1.657	0.171	0.1294	0.6414	0.6646	regulation of cytokinesis	13
GO:0006700	0.4031	0.02721	0.1791	0.01214	0.3382	0.4759	C21-steroid hormone biosynthetic process	5
GO:0008207	0.4031	0.02721	0.1791	0.01214	0.3382	0.4759	C21-steroid hormone metabolic process	5
GO:0031330	0.1603	0.005356	0.08867	0.3066	0.07232	0.1893	negative regulation of cellular catabolic process	30
GO:0071806	2.437	0.1008	1.45	0.5739	0.1575	2.878	protein transmembrane transport	11
GO:0014066	0.5575	0.2398	0.8315	0.2856	0.4095	0.6589	regulation of phosphatidylinositol 3-kinase signaling	21
GO:0070979	1.733	0.2928	0.3422	1.076	0.09169	2.049	protein K11-linked ubiquitination	5
GO:0034122	0.1548	0.2933	0.127	0.1375	0.1731	0.1831	negative regulation of toll-like receptor signaling pathway	5
GO:0042254	3.328	0.01949	0.5224	0.1407	0.05899	3.937	ribosome biogenesis	33
GO:0008631	1.354	0.03891	0.3218	0.8217	0.3669	1.604	intrinsic apoptotic signaling pathway in response to oxidative stress	8
GO:0010894	0.3385	0.04273	0.3209	0.1275	0.2355	0.4011	negative regulation of steroid biosynthetic process	7
GO:0045939	0.3385	0.04273	0.3209	0.1275	0.2355	0.4011	negative regulation of steroid metabolic process	7
GO:0036314	0.2643	0.932	0.352	1.437	0.2735	0.3134	response to sterol	7
GO:0001101	1.713	0.7942	1.056	2.917	0.1081	2.032	response to acid chemical	70
GO:0030513	0.6811	1.155	0.5385	0.06995	1.156	0.8081	positive regulation of BMP signaling pathway	7
GO:0007040	0.7701	0.2009	1.208	0.6729	0.09428	0.9139	lysosome organization	15
GO:0080171	0.7701	0.2009	1.208	0.6729	0.09428	0.9139	lytic vacuole organization	15
GO:0043491	0.5554	0.1474	0.2698	0.02556	0.1724	0.6593	protein kinase B signaling	32
GO:0031047	0.8044	1.377	0.4351	0.7433	0.3943	0.9554	gene silencing by RNA	16
GO:0050000	0.1524	0.01786	0.1245	0.5705	0.7413	0.1812	chromosome localization	7
GO:0051303	0.1524	0.01786	0.1245	0.5705	0.7413	0.1812	establishment of chromosome localization	7
GO:0003170	1.21	0.4416	0.275	0.05866	0.7848	1.439	heart valve development	9
GO:0003179	1.21	0.4416	0.275	0.05866	0.7848	1.439	heart valve morphogenesis	9
GO:0035065	0.3849	0.001261	0.783	0.728	0.05584	0.4579	regulation of histone acetylation	7
GO:0006405	1.281	0.06504	0.3864	0.0978	0.3895	1.525	RNA export from nucleus	16
GO:0009954	0.3272	0.285	0.9287	1.704	0.1605	0.3896	proximal/distal pattern formation	6
GO:0060675	0.2185	0.1157	0.2702	0.1433	2.846	0.2602	ureteric bud morphogenesis	10
GO:0072171	0.2185	0.1157	0.2702	0.1433	2.846	0.2602	mesonephric tubule morphogenesis	10
GO:0002532	0.6593	0.635	0.04014	0.7984	0.4147	0.7853	production of molecular mediator involved in inflammatory response	5
GO:0007031	0.221	0.5845	0.4347	0.07455	0.4176	0.2633	peroxisome organization	8
GO:0006783	0.7252	2.099	0.4371	0.9804	0.2747	0.8641	heme biosynthetic process	5
GO:0042168	0.7252	2.099	0.4371	0.9804	0.2747	0.8641	heme metabolic process	5
GO:0043921	2.107	0.4756	1.616	0.3611	0.3644	2.511	modulation by host of viral transcription	5
GO:0052472	2.107	0.4756	1.616	0.3611	0.3644	2.511	modulation by host of symbiont transcription	5
GO:0045124	1.908	0.7258	1.197	0.4322	0.5833	2.276	regulation of bone resorption	5
GO:0034728	0.7841	0.2464	0.6549	0.4001	0.06287	0.9354	nucleosome organization	26
GO:1902591	1.53	0.1337	0.652	1.126	0.04982	1.826	single-organism membrane budding	8
GO:0035821	1.906	0.3419	0.7141	0.5526	0.1969	2.278	modification of morphology or physiology of other organism	17
GO:0050732	0.4134	0.2112	0.2475	0.3114	0.06206	0.4944	negative regulation of peptidyl-tyrosine phosphorylation	7
GO:0007346	1.089	0.1468	1.033	0.1836	0.1303	1.304	regulation of mitotic cell cycle	79
GO:0010506	0.4242	0.04645	0.06765	1.48	0.768	0.508	regulation of autophagy	60
GO:0010638	1.465	0.6758	0.3321	0.8939	0.5194	1.755	positive regulation of organelle organization	88
GO:0015012	0.1358	0.6346	0.3983	0.3672	0.1331	0.1627	heparan sulfate proteoglycan biosynthetic process	9
GO:0030201	0.1358	0.6346	0.3983	0.3672	0.1331	0.1627	heparan sulfate proteoglycan metabolic process	9
GO:0086009	2.029	0.5978	0.2341	0.7102	0.7387	2.431	membrane repolarization	9
GO:0045844	0.7529	0.4363	0.2828	0.6036	0.1731	0.9034	positive regulation of striated muscle tissue development	8
GO:0048636	0.7529	0.4363	0.2828	0.6036	0.1731	0.9034	positive regulation of muscle organ development	8
GO:0045814	1.218	0.02605	2.652	1.051	0.1081	1.462	negative regulation of gene expression, epigenetic	22
GO:0007080	0.2099	0.0288	0.1169	0.3925	0.6221	0.2521	mitotic metaphase plate congression	6
GO:0051310	0.2099	0.0288	0.1169	0.3925	0.6221	0.2521	metaphase plate congression	6
GO:0072331	1.974	0.1356	0.6213	1.052	0.8686	2.373	signal transduction by p53 class mediator	28
GO:0051437	2.402	0.006018	1.447	0.5153	0.06981	2.888	positive regulation of ubiquitin-protein ligase activity involved in regulation of mitotic cell cycle transition	11
GO:0031055	0.001714	1.169	0.258	0.003633	0.32	0.002061	chromatin remodeling at centromere	6
GO:0034508	0.001714	1.169	0.258	0.003633	0.32	0.002061	centromere complex assembly	6
GO:0043616	0.005993	0.1443	1.009	0.2141	0.206	0.007209	keratinocyte proliferation	7
GO:0006163	0.213	0.09677	0.4045	0.3571	1.896	0.2563	purine nucleotide metabolic process	72
GO:2001252	0.5298	0.01185	0.903	1.03	0.1083	0.6379	positive regulation of chromosome organization	17
GO:1901655	0.4827	0.3092	0.1309	1.612	0.1921	0.5812	cellular response to ketone	7
GO:0006979	2.482	0.835	0.923	3.544	0.3647	2.989	response to oxidative stress	70
GO:0001906	0.05032	0.7335	0.5955	0.714	0.5675	0.0606	cell killing	13
GO:0031497	0.5295	0.3243	0.3213	0.08687	0.1685	0.6378	chromatin assembly	24
GO:0001570	2.511	0.15	2.425	0.5146	1.184	3.029	vasculogenesis	16
GO:0060070	0.9715	0.1662	0.2118	0.7395	0.2228	1.172	canonical Wnt signaling pathway	66
GO:0034976	2.86	0.06859	0.06444	0.6427	0.5523	3.451	response to endoplasmic reticulum stress	39
GO:0031664	0.05766	1.939	0.15	0.06237	0.8648	0.06963	regulation of lipopolysaccharide-mediated signaling pathway	5
GO:0000070	0.1535	0.06112	0.2096	0.8477	0.3143	0.1855	mitotic sister chromatid segregation	16
GO:0000819	0.1535	0.06112	0.2096	0.8477	0.3143	0.1855	sister chromatid segregation	16
GO:0001910	0.0948	0.6148	0.1966	0.2819	0.344	0.1146	regulation of leukocyte mediated cytotoxicity	7
GO:0031341	0.0948	0.6148	0.1966	0.2819	0.344	0.1146	regulation of cell killing	7
GO:0044344	1.139	1.66	0.272	0.2702	0.2667	1.378	cellular response to fibroblast growth factor stimulus	55
GO:0071774	1.139	1.66	0.272	0.2702	0.2667	1.378	response to fibroblast growth factor	55
GO:0010827	0.5508	0.1561	0.1284	0.01583	0.06882	0.6673	regulation of glucose transport	21
GO:2000021	0.1047	0.7244	0.02933	0.3535	0.2488	0.1269	regulation of ion homeostasis	34
GO:0086014	0.7344	0.1908	0.02498	0.8442	1.375	0.8903	atrial cardiac muscle cell action potential	6
GO:0086026	0.7344	0.1908	0.02498	0.8442	1.375	0.8903	atrial cardiac muscle cell to AV node cell signaling	6
GO:0086066	0.7344	0.1908	0.02498	0.8442	1.375	0.8903	atrial cardiac muscle cell to AV node cell communication	6
GO:0043507	1.036	0.1363	0.36	0.9198	0.456	1.258	positive regulation of JUN kinase activity	11
GO:0045662	0.3832	0.3526	0.1604	0.6583	0.4914	0.4656	negative regulation of myoblast differentiation	7
GO:0002204	0.1381	1.187	0.03581	0.7437	0.5302	0.1682	somatic recombination of immunoglobulin genes involved in immune response	6
GO:0002208	0.1381	1.187	0.03581	0.7437	0.5302	0.1682	somatic diversification of immunoglobulins involved in immune response	6
GO:0045190	0.1381	1.187	0.03581	0.7437	0.5302	0.1682	isotype switching	6
GO:0031365	0.7717	0.004143	0.1854	0.1892	0.6641	0.9418	N-terminal protein amino acid modification	8
GO:0090398	0.8327	0.1069	0.4391	1.217	0.3094	1.017	cellular senescence	9
GO:0048934	0.04545	0.6719	0.5119	0.02223	2.01	0.05553	peripheral nervous system neuron differentiation	5
GO:0048935	0.04545	0.6719	0.5119	0.02223	2.01	0.05553	peripheral nervous system neuron development	5
GO:0031056	0.8283	0.01878	1.382	0.725	0.1123	1.013	regulation of histone modification	19
GO:1903364	0.8471	0.03389	0.1475	0.394	0.06322	1.036	positive regulation of cellular protein catabolic process	24
GO:2001020	1.335	0.6402	0.07731	0.3943	0.4314	1.633	regulation of response to DNA damage stimulus	21
GO:0051896	0.5593	0.05591	0.2141	0.2265	0.1354	0.6842	regulation of protein kinase B signaling	24
GO:0090090	0.7923	0.4264	0.2054	0.2278	0.4093	0.9699	negative regulation of canonical Wnt signaling pathway	33
GO:0046349	0.2849	0.5031	0.01486	0.09583	1.746	0.3488	amino sugar biosynthetic process	5
GO:1901071	0.2849	0.5031	0.01486	0.09583	1.746	0.3488	glucosamine-containing compound metabolic process	5
GO:0002763	0.3724	0.2525	0.4551	0.2244	0.936	0.4561	positive regulation of myeloid leukocyte differentiation	11
GO:0010508	2.131	0.09318	0.2428	1.03	1.074	2.611	positive regulation of autophagy	12
GO:0006457	4.075	0.08754	0.4809	0.5912	0.01589	5	protein folding	36
GO:0010644	0.587	0.1097	0.09892	0.5692	0.07838	0.7204	cell communication by electrical coupling	7
GO:0006360	1.001	0.1547	0.1839	0.5144	0.2461	1.23	transcription from RNA polymerase I promoter	13
GO:0045670	1.182	0.0763	0.9934	0.5732	3.359	1.454	regulation of osteoclast differentiation	8
GO:0006417	4.063	0.3111	0.1789	0.4658	0.6303	5	regulation of translation	63
GO:0009110	0.2886	0.04322	0.8857	0.3653	0.08025	0.3553	vitamin biosynthetic process	5
GO:0007029	1.281	0.8816	0.1667	0.8195	0.3074	1.582	endoplasmic reticulum organization	8
GO:0050830	0.09032	0.3133	0.1618	0.02655	0.4155	0.1116	defense response to Gram-positive bacterium	5
GO:0006633	1.339	0.02547	0.5203	0.3391	0.3315	1.655	fatty acid biosynthetic process	28
GO:1904018	0.1872	0.03844	0.1144	0.05031	0.1271	0.2315	positive regulation of vasculature development	25
GO:0035264	0.1564	0.1061	0.2958	0.01516	0.1079	0.1941	multicellular organism growth	32
GO:0006086	1.011	0.298	0.01957	0.1867	0.2382	1.255	acetyl-CoA biosynthetic process from pyruvate	5
GO:0010510	1.011	0.298	0.01957	0.1867	0.2382	1.255	regulation of acetyl-CoA biosynthetic process from pyruvate	5
GO:0050812	1.011	0.298	0.01957	0.1867	0.2382	1.255	regulation of acyl-CoA biosynthetic process	5
GO:0051193	1.011	0.298	0.01957	0.1867	0.2382	1.255	regulation of cofactor metabolic process	5
GO:0051196	1.011	0.298	0.01957	0.1867	0.2382	1.255	regulation of coenzyme metabolic process	5
GO:1901361	1.477	0.2094	0.6692	1.01	0.8453	1.834	organic cyclic compound catabolic process	81
GO:0045638	1.346	0.04125	0.5207	0.577	0.6732	1.673	negative regulation of myeloid cell differentiation	9
GO:0001938	0.3902	0.6299	0.03416	0.05418	0.5593	0.4851	positive regulation of endothelial cell proliferation	14
GO:0070059	0.1684	0.06924	0.01818	0.3571	0.857	0.2095	intrinsic apoptotic signaling pathway in response to endoplasmic reticulum stress	10
GO:0060669	0.4145	0.3762	0.9408	0.3636	0.6796	0.5157	embryonic placenta morphogenesis	6
GO:0060713	0.4145	0.3762	0.9408	0.3636	0.6796	0.5157	labyrinthine layer morphogenesis	6
GO:0045669	0.4452	0.2196	0.3743	1.275	0.9889	0.5545	positive regulation of osteoblast differentiation	15
GO:0051385	0.8162	1.558	0.8418	0.9088	0.4264	1.017	response to mineralocorticoid	5
GO:0051412	0.8162	1.558	0.8418	0.9088	0.4264	1.017	response to corticosterone	5
GO:0060419	0.7097	0.07574	0.8093	1.02	0.07732	0.8845	heart growth	10
GO:0021761	1.281	0.6697	0.5209	1.395	0.1169	1.597	limbic system development	11
GO:0043506	1.146	0.09322	0.354	0.7702	0.5818	1.429	regulation of JUN kinase activity	12
GO:0030278	0.692	0.2179	0.3853	1.205	1.334	0.8629	regulation of ossification	36
GO:0071248	0.8821	0.05936	0.09045	0.07528	0.4502	1.101	cellular response to metal ion	13
GO:0000956	3.617	0.2411	0.8596	0.7577	0.6819	4.521	nuclear-transcribed mRNA catabolic process	37
GO:0051817	2.264	0.3297	0.884	0.4222	0.2661	2.83	modification of morphology or physiology of other organism involved in symbiotic interaction	16
GO:0032784	0.5156	0.0783	0.4401	0.1368	0.8458	0.6447	regulation of DNA-templated transcription, elongation	5
GO:0009405	1.46	0.8931	1.179	0.4858	0.0108	1.826	pathogenesis	47
GO:0045861	0.4407	0.01291	0.7727	1.609	0.4038	0.5513	negative regulation of proteolysis	48
GO:0046916	0.6791	0.2986	0.167	0.7245	0.3147	0.8498	cellular transition metal ion homeostasis	18
GO:0042149	1.47	0.2121	0.044	0.3793	0.05599	1.84	cellular response to glucose starvation	7
GO:2001235	1.606	0.5048	0.08706	0.5079	0.3876	2.011	positive regulation of apoptotic signaling pathway	35
GO:0070423	0.7518	0.5532	0.9549	1.303	0.924	0.9418	nucleotide-binding oligomerization domain containing signaling pathway	7
GO:0045454	1.337	0.4668	0.8918	0.2055	0.5004	1.675	cell redox homeostasis	9
GO:0030004	0.2229	0.2445	0.2685	0.02099	0.01527	0.2795	cellular monovalent inorganic cation homeostasis	16
GO:0002479	2.789	0.04053	0.5251	0.8172	0.6841	3.499	antigen processing and presentation of exogenous peptide antigen via MHC class I, TAP-dependent	10
GO:0007033	0.9896	0.01202	0.2607	0.676	0.09471	1.242	vacuole organization	34
GO:0051898	0.5551	0.5164	0.2618	1.08	0.01787	0.6974	negative regulation of protein kinase B signaling	10
GO:0034661	0.1131	0.1314	0.5638	0.6664	0.05842	0.1421	ncRNA catabolic process	6
GO:0051259	0.7105	0.2972	0.232	1.188	0.2237	0.893	protein oligomerization	83
GO:0009713	0.08317	0.8526	0.5017	0.1813	0.5311	0.1046	catechol-containing compound biosynthetic process	5
GO:0042423	0.08317	0.8526	0.5017	0.1813	0.5311	0.1046	catecholamine biosynthetic process	5
GO:0046700	1.342	0.2583	0.6741	0.9522	0.9564	1.689	heterocycle catabolic process	80
GO:0006400	0.07555	0.2511	0.3063	0.6081	0.1129	0.09518	tRNA modification	6
GO:0044380	0.6911	0.1633	0.5816	0.2728	0.1162	0.8716	protein localization to cytoskeleton	6
GO:0014074	1.32	0.259	0.03515	2.291	0.1079	1.665	response to purine-containing compound	25
GO:0046849	1.98	1.576	0.5777	0.5361	1.144	2.5	bone remodeling	10
GO:0045137	1.197	0.9707	1.135	1.203	0.4244	1.514	development of primary sexual characteristics	33
GO:1901987	1.125	0.02726	1.433	0.5012	0.06879	1.423	regulation of cell cycle phase transition	47
GO:0010586	0.2038	0.1348	0.2579	0.4513	0.02127	0.2578	miRNA metabolic process	7
GO:0090114	1.55	0.3742	1.937	1.293	0.04824	1.961	COPII-coated vesicle budding	5
GO:0006446	2.795	0.2451	0.5271	1.281	0.2626	3.538	regulation of translational initiation	13
GO:1901016	0.8516	0.3017	0.3534	0.5764	0.2571	1.079	regulation of potassium ion transmembrane transporter activity	7
GO:2001234	1.454	0.007409	0.2035	0.06795	0.5309	1.843	negative regulation of apoptotic signaling pathway	39
GO:0006261	0.319	0.8291	0.9147	0.4662	0.2129	0.4044	DNA-dependent DNA replication	18
GO:0034660	1.575	0.09298	0.9094	0.09318	0.08335	1.997	ncRNA metabolic process	71
GO:0030042	0.4283	0.2374	0.4858	0.2376	0.1791	0.5435	actin filament depolymerization	12
GO:0015858	0.3492	0.06576	0.4892	0.4429	0.3458	0.4432	nucleoside transport	5
GO:0002381	0.05659	1.521	0.0159	0.7012	0.8159	0.07216	immunoglobulin production involved in immunoglobulin mediated immune response	7
GO:0043552	0.7339	0.6844	0.5451	0.5031	0.08681	0.9363	positive regulation of phosphatidylinositol 3-kinase activity	5
GO:0090218	0.7339	0.6844	0.5451	0.5031	0.08681	0.9363	positive regulation of lipid kinase activity	5
GO:0032507	0.6748	0.1135	0.3027	0.7886	0.2205	0.8629	maintenance of protein location in cell	23
GO:0061647	0.7418	0.1994	2.727	1.163	0.5283	0.9487	histone H3-K9 modification	6
GO:0055076	0.3042	0.3731	0.01494	0.272	0.6313	0.3892	transition metal ion homeostasis	29
GO:0008637	1.82	0.6786	0.1216	0.1882	0.2361	2.331	apoptotic mitochondrial changes	27
GO:0033598	0.2067	1.011	0.8906	0.2794	0.07011	0.2651	mammary gland epithelial cell proliferation	6
GO:0009225	0.1391	0.4973	0.07516	0.06974	0.8433	0.1786	nucleotide-sugar metabolic process	7
GO:1903051	0.2433	0.00821	0.2001	1.079	0.07224	0.3124	negative regulation of proteolysis involved in cellular protein catabolic process	14
GO:0097529	0.1612	0.1761	0.1811	0.05576	1.373	0.2071	myeloid leukocyte migration	18
GO:0000723	0.9519	0.7515	0.2781	0.8843	0.2428	1.224	telomere maintenance	8
GO:0032200	0.9519	0.7515	0.2781	0.8843	0.2428	1.224	telomere organization	8
GO:0006334	0.5757	0.2159	0.6896	0.1089	0.166	0.7428	nucleosome assembly	21
GO:0032435	0.4364	0.01549	0.2223	0.7921	0.05035	0.5642	negative regulation of proteasomal ubiquitin-dependent protein catabolic process	10
GO:0044283	0.7835	0.06809	0.2532	0.1208	0.1716	1.013	small molecule biosynthetic process	92
GO:0070646	2.532	0.5334	0.1623	1.085	0.1578	3.277	protein modification by small protein removal	23
GO:0051702	2.807	0.1978	1.252	0.2673	0.3144	3.633	interaction with symbiont	9
GO:0051851	2.807	0.1978	1.252	0.2673	0.3144	3.633	modification by host of symbiont morphology or physiology	9
GO:0046328	1.462	0.02089	0.2521	0.5211	0.2569	1.895	regulation of JNK cascade	27
GO:0016241	0.677	0.02558	0.2432	0.3415	0.852	0.8779	regulation of macroautophagy	15
GO:0010948	1.216	0.00633	1.586	0.2871	0.03342	1.577	negative regulation of cell cycle process	43
GO:0006402	3.189	0.1085	0.5338	0.4377	0.9078	4.146	mRNA catabolic process	41
GO:2000058	0.6326	0.007088	0.3926	0.2385	0.1145	0.8225	regulation of protein ubiquitination involved in ubiquitin-dependent protein catabolic process	17
GO:0050715	0.3542	1.05	0.6443	0.4684	0.2265	0.4607	positive regulation of cytokine secretion	11
GO:0006694	0.4274	0.007355	0.4499	0.01461	0.02549	0.5563	steroid biosynthetic process	35
GO:0040029	2.306	0.1499	2.79	1.796	0.2216	3.002	regulation of gene expression, epigenetic	49
GO:0006688	0.002541	0.7252	0.01142	0.006059	0.08367	0.003308	glycosphingolipid biosynthetic process	5
GO:1901799	0.3709	0.02052	0.1942	1.17	0.05546	0.4833	negative regulation of proteasomal protein catabolic process	12
GO:0000083	0.491	0.7481	0.6617	1.343	0.3803	0.6402	regulation of transcription involved in G1/S transition of mitotic cell cycle	5
GO:0046825	0.1444	0.1058	0.2171	0.2407	0.3175	0.1883	regulation of protein export from nucleus	7
GO:0010823	1.809	0.4599	0.7488	0.1152	0.1728	2.359	negative regulation of mitochondrion organization	8
GO:2000060	0.8791	0.01687	0.4005	0.2351	0.09654	1.147	positive regulation of protein ubiquitination involved in ubiquitin-dependent protein catabolic process	15
GO:1903727	0.992	1.058	0.5138	0.6297	0.03051	1.295	positive regulation of phospholipid metabolic process	6
GO:0006401	2.938	0.2368	0.4589	0.3761	0.6285	3.836	RNA catabolic process	46
GO:2000191	0.5922	0.1452	0.598	0.2713	0.1963	0.7734	regulation of fatty acid transport	5
GO:0010559	0.5258	0.1889	0.5691	0.2626	0.4461	0.6871	regulation of glycoprotein biosynthetic process	5
GO:0031145	1.936	0.004095	1.472	0.6238	0.01269	2.532	anaphase-promoting complex-dependent proteasomal ubiquitin-dependent protein catabolic process	14
GO:0002709	0.3026	0.5759	0.2018	0.09755	0.4421	0.3966	regulation of T cell mediated immunity	8
GO:0009117	0.05993	0.1835	0.2672	0.07344	2.31	0.07866	nucleotide metabolic process	97
GO:0022613	3.006	0.02682	0.7759	0.05745	0.1085	3.947	ribonucleoprotein complex biogenesis	55
GO:0051439	2.244	0.005713	1.634	0.5043	0.06054	2.948	regulation of ubiquitin-protein ligase activity involved in mitotic cell cycle	12
GO:0032467	0.1636	1.331	0.006051	0.09968	0.3545	0.2151	positive regulation of cytokinesis	7
GO:0016197	1.675	0.09759	0.014	0.364	0.6259	2.205	endosomal transport	63
GO:0038034	0.6794	0.04058	0.03704	0.2582	0.8724	0.8952	signal transduction in absence of ligand	22
GO:0097192	0.6794	0.04058	0.03704	0.2582	0.8724	0.8952	extrinsic apoptotic signaling pathway in absence of ligand	22
GO:0043666	1.2	1.013	0.3573	0.9328	0.1989	1.583	regulation of phosphoprotein phosphatase activity	8
GO:0043516	0.5006	0.5076	0.2166	0.3435	1.118	0.6609	regulation of DNA damage response, signal transduction by p53 class mediator	5
GO:0072273	0.3613	0.6029	1.294	0.4058	0.8638	0.4772	metanephric nephron morphogenesis	5
GO:0006521	1.786	0.04739	0.6634	0.3572	0.3584	2.36	regulation of cellular amino acid metabolic process	7
GO:0009948	0.9238	0.5938	0.3772	1.058	0.4357	1.221	anterior/posterior axis specification	8
GO:0016579	2.492	0.6078	0.1613	1.213	0.1149	3.296	protein deubiquitination	22
GO:0008593	0.7354	1.471	0.04176	0.09768	0.2278	0.973	regulation of Notch signaling pathway	9
GO:1903707	0.9869	0.09428	0.5324	0.6425	0.4828	1.307	negative regulation of hemopoiesis	13
GO:0035637	0.371	0.2348	0.04083	0.5788	0.2465	0.492	multicellular organismal signaling	23
GO:0010043	0.3622	0.01018	0.8943	1.225	0.2036	0.4813	response to zinc ion	5
GO:0072521	0.09691	0.07962	0.285	0.277	1.737	0.1288	purine-containing compound metabolic process	80
GO:0045682	0.4418	0.7663	1.267	0.6652	0.5263	0.5876	regulation of epidermis development	16
GO:0051145	0.6459	0.6062	0.4773	0.4767	0.3497	0.8593	smooth muscle cell differentiation	13
GO:0042147	0.3771	0.07634	0.05378	0.04335	0.1763	0.5019	retrograde transport, endosome to Golgi	22
GO:0046782	1.549	0.1014	0.9279	0.06396	0.2494	2.062	regulation of viral transcription	17
GO:0010955	0.5158	0.01981	0.5259	1.284	0.3762	0.6874	negative regulation of protein processing	51
GO:0046330	0.5325	0.06059	0.3843	0.6154	0.4609	0.7104	positive regulation of JNK cascade	19
GO:0006613	2.78	0.1746	0.292	0.02437	0.1229	3.709	cotranslational protein targeting to membrane	15
GO:0045047	2.78	0.1746	0.292	0.02437	0.1229	3.709	protein targeting to ER	15
GO:0006399	0.2198	0.6516	0.8134	0.08885	0.2817	0.2933	tRNA metabolic process	17
GO:0019080	3.745	0.07786	1.381	0.02889	0.1635	5	viral gene expression	35
GO:2000648	0.861	1.293	0.4444	0.09944	0.4846	1.15	positive regulation of stem cell proliferation	16
GO:0016064	0.0148	1.72	0.1221	0.418	0.797	0.01977	immunoglobulin mediated immune response	10
GO:0016458	1.046	0.7128	1.156	1.756	0.4674	1.398	gene silencing	30
GO:0007588	0.0002311	0.4573	0.08991	0.01941	1.109	0.0003089	excretion	19
GO:0006081	0.2191	0.219	0.3409	0.01272	0.03221	0.2929	cellular aldehyde metabolic process	8
GO:0044091	0.3048	0.2483	0.3632	0.542	0.1968	0.4075	membrane biogenesis	12
GO:0001912	0.02448	0.9545	0.06389	0.1197	0.2354	0.03273	positive regulation of leukocyte mediated cytotoxicity	6
GO:0031343	0.02448	0.9545	0.06389	0.1197	0.2354	0.03273	positive regulation of cell killing	6
GO:0008544	0.01871	0.2443	0.4096	0.05434	0.1966	0.02502	epidermis development	58
GO:0035872	0.3329	0.5358	0.3352	0.8098	0.716	0.4454	nucleotide-binding domain, leucine rich repeat containing receptor signaling pathway	9
GO:0042493	1.065	0.1939	0.4612	0.3378	0.5312	1.425	response to drug	84
GO:0051496	0.1339	0.9564	1.091	0.5703	0.8029	0.1792	positive regulation of stress fiber assembly	6
GO:1901998	0.9928	0.07694	0.7377	0.5067	0.1597	1.329	toxin transport	5
GO:0031577	0.3828	0.04119	0.936	0.9376	0.04711	0.5129	spindle checkpoint	7
GO:0071359	0.3487	0.5038	0.4809	0.5284	0.0429	0.4676	cellular response to dsRNA	11
GO:0050879	0.07342	0.1636	0.1234	0.01185	0.09471	0.09858	multicellular organismal movement	5
GO:0050881	0.07342	0.1636	0.1234	0.01185	0.09471	0.09858	musculoskeletal movement	5
GO:0051881	0.4038	0.7369	0.09225	0.3756	0.4856	0.5422	regulation of mitochondrial membrane potential	9
GO:0035066	0.08311	0.004566	0.2964	0.4373	0.1069	0.1116	positive regulation of histone acetylation	5
GO:0050650	0.6235	0.4881	0.9507	0.2105	0.003139	0.8373	chondroitin sulfate proteoglycan biosynthetic process	11
GO:0002067	0.1705	1.472	0.1119	0.1219	0.2493	0.2291	glandular epithelial cell differentiation	9
GO:0043603	0.06278	1.363	0.09742	0.005828	0.1197	0.08437	cellular amide metabolic process	50
GO:0021522	0.1912	0.1069	0.4927	0.4347	0.4714	0.2571	spinal cord motor neuron differentiation	6
GO:0090329	0.3776	0.1216	2.358	1.151	0.02558	0.5079	regulation of DNA-dependent DNA replication	9
GO:0072330	0.9886	0.02827	0.4325	0.3527	0.2001	1.335	monocarboxylic acid biosynthetic process	35
GO:0030316	1.462	0.1719	1.372	0.6389	3.281	1.975	osteoclast differentiation	14
GO:0015748	0.2083	0.08653	0.001889	0.06561	0.3975	0.2814	organophosphate ester transport	18
GO:0051668	1.565	0.1094	0.4775	0.9499	0.02506	2.118	localization within membrane	10
GO:0070374	0.2214	0.3535	0.2078	0.3024	0.1163	0.2998	positive regulation of ERK1 and ERK2 cascade	23
GO:1902275	0.8058	0.005101	1.926	1.728	0.1058	1.092	regulation of chromatin organization	24
GO:0033157	0.9858	0.01917	0.3467	0.243	0.1067	1.337	regulation of intracellular protein transport	63
GO:0065002	0.8438	0.06256	1.391	0.06642	0.1929	1.145	intracellular protein transmembrane transport	7
GO:0070830	0.2835	0.1897	0.03737	0.587	1.204	0.3849	tight junction assembly	12
GO:0034502	0.2381	0.2606	0.6034	1.084	0.4604	0.3235	protein localization to chromosome	8
GO:1903825	1.204	0.8882	0.7481	0.8802	0.4459	1.636	organic acid transmembrane transport	20
GO:0006753	0.04846	0.1931	0.219	0.08257	2.445	0.06586	nucleoside phosphate metabolic process	98
GO:0000184	2.074	0.1091	0.4654	0.121	0.1531	2.819	nuclear-transcribed mRNA catabolic process, nonsense-mediated decay	18
GO:0050810	0.3515	0.005772	0.2389	0.1201	0.03872	0.4785	regulation of steroid biosynthetic process	15
GO:1902931	0.1459	0.04716	0.185	0.0397	0.1772	0.1987	negative regulation of alcohol biosynthetic process	6
GO:0006614	2.626	0.2362	0.2944	0.05211	0.07177	3.58	SRP-dependent cotranslational protein targeting to membrane	14
GO:0035137	0.1927	0.8675	1.217	1.384	0.7475	0.263	hindlimb morphogenesis	8
GO:0042590	2.774	0.06728	0.9089	0.8673	1.021	3.786	antigen processing and presentation of exogenous peptide antigen via MHC class I	12
GO:0006356	0.8112	0.2057	0.7289	0.3281	0.2323	1.109	regulation of transcription from RNA polymerase I promoter	5
GO:0090316	1.223	0.002245	0.3003	0.1504	0.1267	1.675	positive regulation of intracellular protein transport	44
GO:0098781	0.8808	0.4332	0.357	0.7013	0.05362	1.208	ncRNA transcription	12
GO:0001889	0.2249	1.464	0.8686	0.5397	0.5933	0.3085	liver development	24
GO:0061008	0.2249	1.464	0.8686	0.5397	0.5933	0.3085	hepaticobiliary system development	24
GO:0042990	0.1632	0.01817	0.1793	0.0501	0.6152	0.2239	regulation of transcription factor import into nucleus	13
GO:0042991	0.1632	0.01817	0.1793	0.0501	0.6152	0.2239	transcription factor import into nucleus	13
GO:0009303	0.6371	0.3685	0.6097	0.4753	0.02408	0.8749	rRNA transcription	10
GO:0032480	0.6113	0.1188	0.3006	0.07283	0.05147	0.8406	negative regulation of type I interferon production	8
GO:0050777	0.4027	1.061	0.5937	0.6539	0.007147	0.5544	negative regulation of immune response	20
GO:0006302	0.184	1.921	0.1695	0.6445	0.03344	0.2535	double-strand break repair	28
GO:0006825	0.2261	0.1841	0.00323	0.2335	0.1671	0.3117	copper ion transport	7
GO:0007016	0.07608	0.2055	0.0007773	0.0748	0.7223	0.1049	cytoskeletal anchoring at plasma membrane	7
GO:0090092	0.3645	0.2056	0.08703	0.8542	0.4042	0.5029	regulation of transmembrane receptor protein serine/threonine kinase signaling pathway	41
GO:0071482	0.7109	0.09554	0.6703	0.288	0.4234	0.981	cellular response to light stimulus	19
GO:0030279	0.6956	0.2907	0.3624	0.2992	0.832	0.961	negative regulation of ossification	15
GO:0045600	0.2069	0.6868	0.4478	0.2475	0.08138	0.2859	positive regulation of fat cell differentiation	8
GO:0042176	0.9298	0.03093	0.07084	0.2666	0.01919	1.285	regulation of protein catabolic process	63
GO:1903792	0.1596	0.01309	0.0643	0.1861	0.05523	0.2208	negative regulation of anion transport	7
GO:0008406	1.188	0.9566	1.183	0.9458	0.5155	1.647	gonad development	31
GO:1901985	0.1705	0.008794	0.2926	0.5624	0.1761	0.2364	positive regulation of protein acetylation	6
GO:2000758	0.1705	0.008794	0.2926	0.5624	0.1761	0.2364	positive regulation of peptidyl-lysine acetylation	6
GO:0043618	1.88	0.05285	1.482	0.2954	0.2773	2.607	regulation of transcription from RNA polymerase II promoter in response to stress	8
GO:0045736	0.785	0.2287	0.2216	0.5557	1.108	1.089	negative regulation of cyclin-dependent protein serine/threonine kinase activity	7
GO:0015682	0.7729	1.507	0.4249	0.07733	0.1821	1.073	ferric iron transport	8
GO:0072512	0.7729	1.507	0.4249	0.07733	0.1821	1.073	trivalent inorganic cation transport	8
GO:0042108	0.1451	0.4024	0.09048	0.4705	0.7883	0.2015	positive regulation of cytokine biosynthetic process	9
GO:0045927	0.5069	0.01621	0.471	0.4032	0.2703	0.7052	positive regulation of growth	41
GO:0030730	1.088	0.1779	0.9358	0.734	0.03318	1.517	sequestering of triglyceride	5
GO:0060317	0.4623	0.2933	0.08314	0.09192	0.508	0.6447	cardiac epithelial to mesenchymal transition	7
GO:0035194	1.028	1.274	0.7008	0.9488	0.3055	1.435	posttranscriptional gene silencing by RNA	14
GO:0035195	1.028	1.274	0.7008	0.9488	0.3055	1.435	gene silencing by miRNA	14
GO:0019083	3.575	0.103	1.193	0.03395	0.1804	5	viral transcription	32
GO:2001021	0.8864	0.1031	0.5817	0.419	0.4641	1.24	negative regulation of response to DNA damage stimulus	5
GO:0050994	0.09296	0.2621	0.1169	0.02744	0.06571	0.1301	regulation of lipid catabolic process	15
GO:0001832	0.05842	0.3191	0.5714	0.01071	1.114	0.08182	blastocyst growth	5
GO:0001833	0.05842	0.3191	0.5714	0.01071	1.114	0.08182	inner cell mass cell proliferation	5
GO:0060968	0.7618	0.02108	2.133	2.612	0.3791	1.067	regulation of gene silencing	9
GO:0044033	3.382	0.07381	1.483	0.0387	0.1211	4.737	multi-organism metabolic process	36
GO:0045070	0.5117	0.2351	0.5196	0.01317	0.7045	0.7177	positive regulation of viral genome replication	5
GO:0002819	0.16	1.435	0.6722	0.4927	0.2325	0.2246	regulation of adaptive immune response	19
GO:0006977	2.156	0.08882	0.9182	0.2188	0.7545	3.027	DNA damage response, signal transduction by p53 class mediator resulting in cell cycle arrest	12
GO:0072395	2.156	0.08882	0.9182	0.2188	0.7545	3.027	signal transduction involved in cell cycle checkpoint	12
GO:0072401	2.156	0.08882	0.9182	0.2188	0.7545	3.027	signal transduction involved in DNA integrity checkpoint	12
GO:0072413	2.156	0.08882	0.9182	0.2188	0.7545	3.027	signal transduction involved in mitotic cell cycle checkpoint	12
GO:0072422	2.156	0.08882	0.9182	0.2188	0.7545	3.027	signal transduction involved in DNA damage checkpoint	12
GO:0072431	2.156	0.08882	0.9182	0.2188	0.7545	3.027	signal transduction involved in mitotic G1 DNA damage checkpoint	12
GO:1902400	2.156	0.08882	0.9182	0.2188	0.7545	3.027	intracellular signal transduction involved in G1 DNA damage checkpoint	12
GO:1902402	2.156	0.08882	0.9182	0.2188	0.7545	3.027	signal transduction involved in mitotic DNA damage checkpoint	12
GO:1902403	2.156	0.08882	0.9182	0.2188	0.7545	3.027	signal transduction involved in mitotic DNA integrity checkpoint	12
GO:0051767	0.2758	0.2628	0.5612	0.2109	0.029	0.3878	nitric-oxide synthase biosynthetic process	5
GO:0051769	0.2758	0.2628	0.5612	0.2109	0.029	0.3878	regulation of nitric-oxide synthase biosynthetic process	5
GO:0051770	0.2758	0.2628	0.5612	0.2109	0.029	0.3878	positive regulation of nitric-oxide synthase biosynthetic process	5
GO:0030218	0.4938	0.1578	0.01725	0.3156	0.6347	0.695	erythrocyte differentiation	21
GO:0045773	0.2542	0.09435	0.1295	0.1977	0.189	0.3584	positive regulation of axon extension	9
GO:0022900	2.825	0.1202	1.086	1.92	0.6922	3.988	electron transport chain	15
GO:0022904	2.825	0.1202	1.086	1.92	0.6922	3.988	respiratory electron transport chain	15
GO:0003018	0.05921	0.3185	1.37	1.277	0.4273	0.08363	vascular process in circulatory system	35
GO:0086064	0.6876	0.2141	0.1998	0.5961	0.1327	0.9716	cell communication by electrical coupling involved in cardiac conduction	6
GO:0006888	0.7954	0.5973	0.331	0.28	0.07827	1.124	ER to Golgi vesicle-mediated transport	18
GO:0033014	0.9649	1.208	0.6873	1.735	0.4433	1.366	tetrapyrrole biosynthetic process	8
GO:0070125	1.343	0.9141	0.2355	0.001182	0.2579	1.903	mitochondrial translational elongation	8
GO:0008652	0.4978	0.8597	0.08214	0.2037	0.2116	0.7056	cellular amino acid biosynthetic process	15
GO:0051647	0.5197	0.001783	0.6396	0.1277	0.4253	0.7372	nucleus localization	7
GO:0043551	1.041	0.145	0.4117	0.6166	0.1308	1.477	regulation of phosphatidylinositol 3-kinase activity	9
GO:0046148	0.1678	0.9015	0.1735	0.7013	0.6585	0.2382	pigment biosynthetic process	11
GO:0009408	0.6332	0.3026	0.2198	0.5755	0.5845	0.899	response to heat	21
GO:0003338	0.2518	0.9765	1.672	0.3955	0.6009	0.3575	metanephros morphogenesis	6
GO:0060711	0.4929	0.6469	1.441	0.319	0.7523	0.7002	labyrinthine layer development	11
GO:0070972	3.171	0.02339	0.3108	0.1099	0.1268	4.509	protein localization to endoplasmic reticulum	19
GO:0000578	0.1062	0.6124	0.2405	0.1369	0.2135	0.1511	embryonic axis specification	7
GO:0030968	2.102	0.01748	0.06416	0.669	0.4055	2.991	endoplasmic reticulum unfolded protein response	26
GO:0048871	0.356	0.7572	0.298	0.2403	0.2423	0.5067	multicellular organismal homeostasis	42
GO:1903725	1.275	0.2775	0.4014	0.7243	0.06096	1.817	regulation of phospholipid metabolic process	10
GO:0006779	0.7195	1.723	0.4157	1.284	0.2898	1.026	porphyrin-containing compound biosynthetic process	7
GO:1903829	1.278	0.0004579	0.1595	0.1823	0.06562	1.823	positive regulation of cellular protein localization	61
GO:0071214	1.101	0.08527	0.6173	0.1309	0.4595	1.571	cellular response to abiotic stimulus	50
GO:0090201	1.038	0.06117	0.5923	0.1441	0.936	1.483	negative regulation of release of cytochrome c from mitochondria	5
GO:0090199	1.063	0.1488	0.7729	0.5229	0.5242	1.519	regulation of release of cytochrome c from mitochondria	9
GO:0008360	0.8346	0.1305	1.053	0.5089	1.396	1.193	regulation of cell shape	36
GO:2000105	0.2732	0.2864	1.261	0.5874	0.2432	0.3906	positive regulation of DNA-dependent DNA replication	5
GO:0044272	0.8741	0.5994	0.2233	0.0627	0.2362	1.25	sulfur compound biosynthetic process	48
GO:1903362	1.03	0.04282	0.2963	1.1	0.03441	1.473	regulation of cellular protein catabolic process	44
GO:0051051	0.4149	0.03603	0.4177	0.2241	0.04231	0.5934	negative regulation of transport	87
GO:0044270	1.226	0.2933	0.6004	0.88	1.151	1.754	cellular nitrogen compound catabolic process	80
GO:2001258	0.3152	0.9261	0.5172	0.6218	0.08553	0.4515	negative regulation of cation channel activity	6
GO:0032722	0.1179	0.2556	0.08674	0.2621	0.1157	0.1689	positive regulation of chemokine production	8
GO:0009201	0.6186	0.4161	0.5892	1.428	0.1075	0.8866	ribonucleoside triphosphate biosynthetic process	9
GO:0042158	0.5099	0.06615	0.06064	0.07869	0.04423	0.7309	lipoprotein biosynthetic process	14
GO:1903018	0.7445	0.382	0.85	0.5045	0.3285	1.068	regulation of glycoprotein metabolic process	6
GO:0031929	0.5852	1.099	0.04386	0.5458	0.0854	0.8408	TOR signaling	12
GO:0045599	0.3244	0.1596	0.5176	1.585	0.3283	0.4663	negative regulation of fat cell differentiation	14
GO:0006636	0.2885	0.06339	0.514	0.2926	0.8339	0.4149	unsaturated fatty acid biosynthetic process	10
GO:0035116	0.2828	0.7557	1.021	1.076	0.8098	0.4072	embryonic hindlimb morphogenesis	6
GO:0032355	0.4838	0.1751	0.6265	0.9325	0.03937	0.6967	response to estradiol	18
GO:0010882	0.3326	0.1473	0.1907	0.6802	0.1387	0.479	regulation of cardiac muscle contraction by calcium ion signaling	8
GO:1901983	0.5528	0.0008133	0.698	0.516	0.06225	0.7964	regulation of protein acetylation	9
GO:2000756	0.5528	0.0008133	0.698	0.516	0.06225	0.7964	regulation of peptidyl-lysine acetylation	9
GO:0048536	0.1846	0.06182	0.4969	0.1685	0.2357	0.2661	spleen development	9
GO:0032640	0.5094	0.0267	0.01578	0.3584	0.2525	0.7343	tumor necrosis factor production	17
GO:0032680	0.5094	0.0267	0.01578	0.3584	0.2525	0.7343	regulation of tumor necrosis factor production	17
GO:0071706	0.5094	0.0267	0.01578	0.3584	0.2525	0.7343	tumor necrosis factor superfamily cytokine production	17
GO:1903555	0.5094	0.0267	0.01578	0.3584	0.2525	0.7343	regulation of tumor necrosis factor superfamily cytokine production	17
GO:0071826	1.075	0.183	0.7564	0.02175	0.4171	1.551	ribonucleoprotein complex subunit organization	28
GO:1903827	1.08	0.01342	0.135	0.1238	0.04478	1.562	regulation of cellular protein localization	88
GO:0010634	0.556	0.4205	0.2594	0.1717	0.7907	0.8043	positive regulation of epithelial cell migration	20
GO:0003209	1.206	1.861	0.7532	0.8737	0.6552	1.746	cardiac atrium morphogenesis	6
GO:0002474	2.928	0.3345	1.743	2.866	0.7118	4.243	antigen processing and presentation of peptide antigen via MHC class I	20
GO:0060071	0.2504	0.2951	0.1642	0.6103	1.441	0.3632	Wnt signaling pathway, planar cell polarity pathway	7
GO:0090175	0.2504	0.2951	0.1642	0.6103	1.441	0.3632	regulation of establishment of planar polarity	7
GO:0006310	0.2207	1.558	0.2215	0.6672	0.07341	0.3202	DNA recombination	34
GO:0006987	1.994	0.03895	0.14	1.154	0.1613	2.894	activation of signaling protein activity involved in unfolded protein response	16
GO:0032075	1.994	0.03895	0.14	1.154	0.1613	2.894	positive regulation of nuclease activity	16
GO:0006260	0.9864	0.5552	1.02	0.6011	0.05392	1.432	DNA replication	61
GO:0035150	0.01224	0.6778	0.9184	0.9356	0.282	0.01779	regulation of tube size	29
GO:0050880	0.01224	0.6778	0.9184	0.9356	0.282	0.01779	regulation of blood vessel size	29
GO:0016441	0.8798	1.646	0.4435	0.9185	0.3662	1.28	posttranscriptional gene silencing	15
GO:0001936	0.9776	0.7181	0.1998	0.3646	0.5831	1.424	regulation of endothelial cell proliferation	20
GO:0070536	0.98	0.5443	0.2785	0.4078	1.014	1.43	protein K63-linked deubiquitination	6
GO:0048642	0.6618	2.559	0.2409	0.3413	0.09046	0.966	negative regulation of skeletal muscle tissue development	6
GO:0070988	0.9838	0.2046	2.341	1.855	0.4244	1.438	demethylation	15
GO:0097094	0.6822	0.5807	0.59	0.9728	0.1476	0.9972	craniofacial suture morphogenesis	5
GO:0042773	1.683	0.5232	0.6843	1.41	0.5641	2.463	ATP synthesis coupled electron transport	7
GO:0042775	1.683	0.5232	0.6843	1.41	0.5641	2.463	mitochondrial ATP synthesis coupled electron transport	7
GO:0009226	0.192	0.09072	0.01745	0.2357	0.727	0.2811	nucleotide-sugar biosynthetic process	5
GO:1901565	0.1898	0.4114	0.6506	0.3845	0.4322	0.2779	organonitrogen compound catabolic process	56
GO:0031400	2.01	0.1967	0.254	0.3609	0.3423	2.944	negative regulation of protein modification process	92
GO:1901379	0.9673	0.5508	0.2602	0.5546	0.3465	1.419	regulation of potassium ion transmembrane transport	8
GO:0045123	0.4715	0.0694	0.3967	0.1546	0.07244	0.6919	cellular extravasation	8
GO:0042308	0.1159	0.7504	0.3315	0.08287	0.2608	0.1701	negative regulation of protein import into nucleus	9
GO:0045727	1.186	0.3159	0.2514	0.09312	0.7563	1.741	positive regulation of translation	17
GO:0031128	0.2054	1.05	0.1151	0.2521	0.7145	0.3019	developmental induction	9
GO:0045168	0.2054	1.05	0.1151	0.2521	0.7145	0.3019	cell-cell signaling involved in cell fate commitment	9
GO:0016569	2.384	0.01704	2.227	1.212	0.403	3.508	covalent chromatin modification	83
GO:0002822	0.09893	1.683	0.4902	0.3379	0.2673	0.1456	regulation of adaptive immune response based on somatic recombination of immune receptors built from immunoglobulin superfamily domains	18
GO:0002720	0.2144	0.9726	0.1325	0.1874	0.5442	0.3156	positive regulation of cytokine production involved in immune response	5
GO:0045737	0.4395	0.951	0.1611	0.2688	0.1217	0.6473	positive regulation of cyclin-dependent protein serine/threonine kinase activity	5
GO:0007569	1.186	0.2395	0.3068	0.9434	0.2305	1.747	cell aging	16
GO:0043393	0.6757	0.04736	0.02369	0.9172	0.3997	0.9963	regulation of protein binding	23
GO:0070534	0.8234	1.103	0.03742	0.1051	1.424	1.215	protein K63-linked ubiquitination	10
GO:0000724	0.3336	1.295	0.4002	1.011	0.03057	0.4924	double-strand break repair via homologous recombination	18
GO:0000725	0.3336	1.295	0.4002	1.011	0.03057	0.4924	recombinational repair	18
GO:0030111	0.6243	0.1469	0.1299	0.5682	0.254	0.9221	regulation of Wnt signaling pathway	69
GO:0009142	0.7856	0.3039	1.028	1.42	0.4348	1.161	nucleoside triphosphate biosynthetic process	12
GO:0000096	0.2789	1.537	0.32	0.173	0.1925	0.4124	sulfur amino acid metabolic process	6
GO:0050953	0.02029	1.383	0.03869	0.3933	0.08481	0.03002	sensory perception of light stimulus	28
GO:0006903	0.9882	0.08751	0.697	0.5006	0.04569	1.463	vesicle targeting	7
GO:0071453	0.3555	0.04084	0.06289	0.5642	0.8485	0.5271	cellular response to oxygen levels	32
GO:0036294	0.4372	0.05341	0.06187	0.4747	0.9948	0.6484	cellular response to decreased oxygen levels	30
GO:0034103	1.815	0.6104	0.9896	0.3062	0.8764	2.693	regulation of tissue remodeling	7
GO:0009124	0.5637	0.08648	1.005	0.7251	0.3153	0.8366	nucleoside monophosphate biosynthetic process	16
GO:0009156	0.5637	0.08648	1.005	0.7251	0.3153	0.8366	ribonucleoside monophosphate biosynthetic process	16
GO:0031572	0.6432	0.2213	0.07265	0.827	0.002023	0.9555	G2 DNA damage checkpoint	5
GO:0051592	0.9376	0.5426	0.6546	0.5643	0.1175	1.393	response to calcium ion	22
GO:0010959	0.4363	0.7661	0.01241	0.4732	0.1469	0.6484	regulation of metal ion transport	56
GO:0061298	1.661	0.05378	1.339	0.6419	0.2926	2.471	retina vasculature development in camera-type eye	7
GO:0044282	0.2361	0.0483	0.1175	0.2889	0.04332	0.3513	small molecule catabolic process	44
GO:2000249	0.1754	0.6417	0.1952	0.7119	0.4154	0.2611	regulation of actin cytoskeleton reorganization	7
GO:0030212	0.2128	0.5835	0.5508	0.141	0.1394	0.3168	hyaluronan metabolic process	6
GO:0031644	0.1125	0.8172	0.2079	0.6142	0.3734	0.1676	regulation of neurological system process	9
GO:0000060	1.776	0.04473	1.278	1.617	0.119	2.646	protein import into nucleus, translocation	5
GO:0009266	0.9615	0.2429	0.6381	1.136	0.5629	1.433	response to temperature stimulus	29
GO:0043484	0.3729	0.01852	0.6902	0.05589	0.8386	0.556	regulation of RNA splicing	15
GO:0043620	1.316	0.05096	0.6903	0.4182	0.3496	1.963	regulation of DNA-templated transcription in response to stress	10
GO:0006986	2.676	0.009362	0.03297	0.7959	0.2878	3.995	response to unfolded protein	35
GO:0035966	2.676	0.009362	0.03297	0.7959	0.2878	3.995	response to topologically incorrect protein	35
GO:0042698	0.5745	0.6632	0.6252	1.864	0.2101	0.8584	ovulation cycle	21
GO:0051651	0.5533	0.1199	0.4316	0.6256	0.302	0.827	maintenance of location in cell	25
GO:0002068	0.2476	1.431	0.4593	0.3078	0.3955	0.3701	glandular epithelial cell development	6
GO:0034620	1.749	0.01132	0.04749	0.6602	0.2832	2.615	cellular response to unfolded protein	27
GO:0035967	1.749	0.01132	0.04749	0.6602	0.2832	2.615	cellular response to topologically incorrect protein	27
GO:0035024	0.497	0.07218	0.03059	0.4027	0.1829	0.7448	negative regulation of Rho protein signal transduction	6
GO:0009648	0.3603	0.678	0.01611	0.03886	0.08984	0.5405	photoperiodism	5
GO:0071158	1.483	0.04379	0.5721	0.1882	0.7898	2.226	positive regulation of cell cycle arrest	14
GO:0006383	0.6647	0.1825	0.06053	0.3577	0.6331	0.9984	transcription from RNA polymerase III promoter	11
GO:1901020	0.2209	1.437	0.4184	0.09703	0.03	0.3318	negative regulation of calcium ion transmembrane transporter activity	5
GO:1903170	0.2209	1.437	0.4184	0.09703	0.03	0.3318	negative regulation of calcium ion transmembrane transport	5
GO:0001818	0.8394	0.1967	0.307	1.217	0.05536	1.261	negative regulation of cytokine production	32
GO:0046631	0.01052	0.09004	0.2354	1.215	0.2627	0.01582	alpha-beta T cell activation	19
GO:0002262	0.4344	0.2375	0.04674	0.4591	0.794	0.6533	myeloid cell homeostasis	26
GO:0034101	0.4876	0.1554	0.0414	0.3376	0.7958	0.7342	erythrocyte homeostasis	23
GO:0043567	0.4954	0.002971	0.2802	0.0167	0.09526	0.7468	regulation of insulin-like growth factor receptor signaling pathway	5
GO:0007059	0.2487	0.01753	0.5943	2.369	0.5079	0.3751	chromosome segregation	32
GO:0060412	1.222	1.467	0.2171	0.717	0.4096	1.847	ventricular septum morphogenesis	6
GO:0035019	0.3227	0.1993	0.06838	0.1034	0.6475	0.4878	somatic stem cell maintenance	19
GO:0001836	0.7936	0.2194	0.1888	0.1531	0.224	1.2	release of cytochrome c from mitochondria	14
GO:1900181	0.05212	1.105	0.3265	0.04745	0.2329	0.07885	negative regulation of protein localization to nucleus	10
GO:0009620	0.4211	0.5905	0.7248	0.4875	0.2236	0.6373	response to fungus	5
GO:0010544	0.11	0.3593	0.8492	0.4492	0.08867	0.1665	negative regulation of platelet activation	5
GO:0043632	2.603	0.00972	0.06793	1.333	0.07626	3.946	modification-dependent macromolecule catabolic process	98
GO:0048286	0.4555	0.2368	0.7809	0.1769	0.03373	0.6912	lung alveolus development	16
GO:1903650	0.2071	0.8517	0.3695	0.4083	0.4612	0.3146	negative regulation of cytoplasmic transport	16
GO:0086019	0.6843	0.2377	0.01879	0.7491	1.132	1.04	cell-cell signaling involved in cardiac conduction	8
GO:1990267	0.3152	0.02211	0.145	0.5975	0.1115	0.4792	response to transition metal nanoparticle	21
GO:0042339	0.6183	0.6881	0.1723	0.05843	0.9214	0.9402	keratan sulfate metabolic process	9
GO:0045668	0.636	0.1722	0.6945	0.4984	0.5191	0.9678	negative regulation of osteoblast differentiation	11
GO:0045453	1.044	1.524	0.5922	0.2576	1.207	1.589	bone resorption	7
GO:0045667	0.6427	0.1633	0.6123	1.208	1.015	0.9788	regulation of osteoblast differentiation	26
GO:1901863	0.7837	0.4102	0.3953	0.8127	0.2861	1.195	positive regulation of muscle tissue development	9
GO:0016570	2.261	0.02056	1.814	0.9382	0.3915	3.448	histone modification	81
GO:2000008	0.4302	0.4641	0.07084	0.1303	0.006724	0.6571	regulation of protein localization to cell surface	5
[truncated: 1,430 more rows]
